# Supplementary material for: Elucidating Scent and Color Variation in White and Pink-Flowered Hydrangea arborescens ‘Annabelle’ Through Multi-Omics Profiling
Source: Plants (Basel). 2026 Jan 4;15(1):155. doi: 10.3390/plants15010155 (PMC12788147; doi:10.3390/plants15010155)
Supplement: Supplementary file 1 [file plants-15-00155-s001.zip]

Archive with 3 entries (3 files):
- Copy of plants-4029448-supplementary tables d.xlsx
- Figure S1.jpg
- Figure S2.jpg
