# Supplementary material for: Elucidating Scent and Color Variation in White and Pink-Flowered Hydrangea arborescens ‘Annabelle’ Through Multi-Omics Profiling
Source: Plants (Basel). 2026 Jan 4;15(1):155. doi: 10.3390/plants15010155 (PMC12788147; doi:10.3390/plants15010155)
Supplement: Supplementary file 1 [file plants-15-00155-s001.zip › Copy of plants-4029448-supplementary tables d.xlsx]

## Sheet: Table S1
Table S1: Statistical analysis of significant differences in relative VOCs release between 'An' and 'PA'
VOCs name	An	PA
Benzenoids/Phenylpropanoids
Benzaldehyde	0.31±0.15 b	2.97±0.51 a
Benzyl alcohol	0.42±0.08 b	3.34±0.51 a
α-Phenylethyl alcohol	0.04±0.00 b	0.1±0.02 a
Acetophenone	4.66±1.45 b	17.43±4.81 a
Methyl benzoate	0.08±0.01 a	0.08±0.02 a
Phenylethyl alcohol	1.53±0.32 b	3.23±0.42 a
Methyl salicylate	0.01±0.01	ND
Monoterpenoids
α-Thujene	0.07±0.02 a	0.06±0.03 a
α-Pinene	0.05±0.01 a	0.04±0.02 a
β-Phellandrene	0.24±0.12 a	0.55±0.18 a
β-Pinene	0.04±0 a	0.05±0.01 a
(+)-3-Carene	0.77±0.1 a	1.25±0.54 a
α-Terpinene	0.04±0.01 a	0.04±0.02 a
β-Cymene	0.09±0.02 a	0.15±0.06 a
D-Limonene	0.26±0.01 a	0.50±0.21 a
Eucalyptol	0.09±0 a	0.07±0.03 a
β-Ocimene	0.06±0.01 a	0.12±0.04 a
γ-Terpinene	0.03±0.01 b	0.07±0.01 a
Terpinolene	0.12±0.02 a	0.23±0.08 a
Isophorone	0.25±0.08	ND
(+)-4-Carene	0.02±0.00	ND
Sesquiterpenoids
Caryophyllene	0.01±0.01	ND
α-Farnesene	0.01±0.01	ND
Fatty acid derivatives
2-Heptanone	0.02±0.00 a	0.03±0.01 a
Decanal	ND	0.03±0.01
Others
Oxime-, methoxy-phenyl-	0.11±0.07 a	0.03±0.03 a
Note: Lower case letter indicate significant differences.

## Sheet: Table S2
Table S2: Raw data of relative VOC release from three biological replicates of 'An' and 'PA'
ID	Relative emissions (μg/gFW)
	An-1	An-2	An-3	PA-1	PA-2	PA-3
2-Heptanone	0.0237247	0.0230027	0.0274007	0.0328393	0.0199999	0.0229151
Oxime-, methoxy-phenyl-	0.179768	0.0407854	0.0964433	0.0661304	0.017054	0.0178839
α-Thujene	0.0715534	0.0504576	0.0820899	0.0974246	0.036707	0.0539183
α-Pinene	0.0501767	0.038931	0.0564517	0.0525985	0.0226945	0.0319836
Benzaldehyde	0.265401	0.481318	0.191829	3.52947	2.521	2.84879
β-Phellandrene	0.202065	0.151245	0.371395	0.74547	0.380871	0.518484
β-Pinene	0.0390775	0.0437576	0.0375302	0.0606245	0.0346175	0.0543054
(+)-3-Carene	0.707947	0.880846	0.714315	1.84586	0.805543	1.08683
α-Terpinene	0.0465365	0.0340961	0.0508443	0.0604458	0.0236542	0.0323336
β-Cymene	0.0985605	0.06118	0.104766	0.213489	0.0981816	0.141016
D-Limonene	0.255726	0.278411	0.2593	0.728156	0.330899	0.435466
Eucalyptol	0.0911148	0.093066	0.096852	0.100896	0.0498482	0.0595632
Benzyl alcohol	0.388555	0.512842	0.357991	3.66847	2.74951	3.60004
β-Ocimene	0.0635812	0.0495035	0.0778489	0.131678	0.0702801	0.155235
γ-Terpinene	0.0187319	0.0300188	0.0456675	0.0698743	0.0569113	0.0725492
α-Phenylethyl alcohol	0.0422482	0.0472738	0.040722	0.0860947	0.106478	0.121736
Acetophenone	4.19697	6.28232	3.48824	22.5701	13.0301	16.6844
Terpinolene	0.124425	0.143538	0.103644	0.307213	0.150743	0.221981
Methyl benzoate	0.0651717	0.0889106	0.0783635	0.111239	0.0648424	0.0732806
Phenylethyl alcohol	1.30722	1.90454	1.38875	3.68139	2.85028	3.1514
Isophorone	0.158373	0.318896	0.262277	0	0	0
(+)-4-Carene	0.0169704	0.0149013	0.0162974	0	0	0
Methyl salicylate	0.00674036	0	0.0152385	0	0	0
Caryophyllene	0.0200244	0	0.0135851	0	0	0
α-Farnesene	0.0277215	0	0.00992842	0	0	0
Decanal	0	0	0	0.0306616	0.0327998	0.0220577

## Sheet: Table S3
Table S3: VIP values of 26 VOCs based on OPLS-DA analysis
VOCs	VIP
(+)-4-Carene	1.3651
Benzyl alcohol	1.35331
Benzaldehyde	1.33506
Decanal	1.31502
α-Phenylethyl alcohol	1.31458
Phenylethyl alcohol	1.28881
Isophorone	1.28616
Acetophenone	1.25119
γ-Terpinene	1.22135
β-Phellandrene	1.0606
β-Ocimene	1.03672
Terpinolene	1.02659
D-Limonene	0.95768
Caryophyllene	0.93521
β-Cymene	0.90186
Methyl salicylate	0.88279
Oxime-, methoxy-phenyl-_	0.86771
Eucalyptol	0.82993
(+)-3-Carene	0.82544
α-Farnesene	0.8246
β-Pinene	0.74619
α-Pinene	0.72568
α-Terpinene	0.2809
Methyl benzoate	0.22497
α-Thujene	0.18057
2-Heptanone	0.07984

## Sheet: Table S4
Table S4: Profiling of 550 non-volatile metabolites detected by UPLC-MS/MS
Index	name	class	sub_class	An-1	An-2	An-3	PA-1	PA-2	PA-3
M151T447	Phenylglyoxylic acid	Benzene and substituted derivatives	Alpha-keto acids and derivatives	1.70144e+08	1.61678e+08	2.07765e+08	2.65524e+08	2.68506e+08	2.68752e+08
M137T369	4-Methylbenzoic acid	Benzene and substituted derivatives	Benzoic acids and derivatives	4.4102e+07	4.26267e+07	4.99427e+07	9.77607e+07	2.23357e+07	9.41545e+07
M179T284	Acetylisoniazid	Azacyclic compounds	Pyridinecarboxylic acids and derivatives	4.6358e+07	6.47423e+07	5.05669e+07	9.54565e+07	1.00888e+08	8.39916e+07
M277T89	Saccharopine	Carboxylic acids and derivatives	Amines	6.8921e+07	1.81028e+08	7.48426e+07	1.15469e+08	1.13739e+08	2.06267e+08
M151T504	3,4-Dihydroxybenzeneacetic acid	Benzene and substituted derivatives	1-hydroxy-2-unsubstituted benzenoids	2.05132e+08	1.27369e+08	1.27216e+08	9.0564e+07	1.0179e+08	7.3584e+07
M193T435	3-(3,4-Dihydroxy-5-methoxy)-2-propenoic acid	Benzene and substituted derivatives	1-hydroxy-2-unsubstituted benzenoids	6.79351e+07	6.76707e+07	6.82443e+07	1.10472e+08	7.25599e+07	6.03907e+07
M196T989_1	3-Methyl-L-tyrosine			8.39267e+07	8.76481e+07	9.67556e+07	5.30638e+07	5.39214e+07	4.67565e+07
M164T216	Beta-Tyrosine	Benzene and substituted derivatives	1-hydroxy-2-unsubstituted benzenoids	3.71367e+07	8.73103e+07	2.2982e+07	6.87022e+07	6.97777e+07	5.59705e+07
M209T541	Sinapoyl aldehyde	Benzene and substituted derivatives	Anisoles	1.15288e+07	1.26848e+07	1.05097e+07	4.84629e+07	5.01401e+07	4.74193e+07
M188T254	Pantothenol	Carboximidic acids and derivatives	Alcohols and polyols	5.0326e+07	5.29333e+07	4.93532e+07	4.97045e+07	1.39899e+07	5.06353e+07
M597T437_2	Quercetin 3-O-[beta-D-xylosyl-(1->2)-beta-D-glucoside]	Benzene and substituted derivatives	1-benzopyrans	1.33504e+09	1.10798e+09	4.26086e+08	2.74873e+08	1.90416e+06	3.04879e+06
M180T237	Metanephrine	Benzene and substituted derivatives	1-hydroxy-2-unsubstituted benzenoids	1.04219e+08	1.91548e+08	1.39877e+08	1.15978e+08	3.80584e+07	1.58498e+08
M165T629	Phenylpyruvic acid	Benzene and substituted derivatives	Alpha-keto acids and derivatives	6.03602e+08	2.73307e+08	2.82438e+08	1.19125e+09	8.56252e+08	1.02799e+09
M166T769	D-beta-Phenylalanine			6.16384e+07	6.32507e+07	6.32294e+07	9.60825e+07	9.77966e+07	9.49901e+07
M166T94	L-beta-Phenylalanine			1.71637e+08	1.36742e+08	1.53135e+08	1.3072e+08	1.12919e+08	1.56505e+08
M164T293	3-Hydroxy-L-phenylalanine			4.15965e+07	5.37276e+07	3.8049e+07	5.5388e+07	1.30138e+08	5.26475e+07
M152T613	Dopamine quinone	Organic oxides	Amines	5.05941e+07	6.3835e+07	6.83636e+07	5.11946e+07	5.96302e+07	5.61938e+07
M121T447	4-Hydroxystyrene	Benzene and substituted derivatives	1-hydroxy-2-unsubstituted benzenoids	3.16829e+07	3.20291e+07	4.31631e+07	2.71825e+07	2.95412e+07	2.60963e+07
M322T492	(S)-Canadine	Azacyclic compounds	Amines	1.34498e+06	794192	468496	4.36019e+06	4.1027e+06	1.59701e+06
M109T964	Benzene-1,2,4-triol	Benzene and substituted derivatives	1-hydroxy-2-unsubstituted benzenoids	1.06569e+08	8.96808e+07	4.84406e+07	7.22481e+07	1.00879e+08	8.67664e+07
M180T470	Hippuric acid	Benzene and substituted derivatives	Amino acids, peptides, and analogues	7.56616e+07	9.54786e+07	5.19569e+07	1.22548e+07	2.19399e+08	2.37443e+07
M137T219	Isoniazid	Azacyclic compounds	Carboxylic acid derivatives	1.12282e+07	2.45091e+07	9.59994e+06	1.26075e+07	1.65001e+07	1.38805e+07
M149T423	Perillic acid	Carboxylic acids and derivatives	Carbonyl compounds	2.08978e+07	2.19729e+07	2.55064e+07	4.10678e+07	3.61806e+07	2.47101e+07
M166T204	Formylanthranilic acid	Benzene and substituted derivatives	Benzoic acids and derivatives	3.63659e+07	2.19158e+07	3.9297e+07	3.23713e+07	1.7796e+07	5.58821e+07
M168T292	3-Methoxytyramine	Benzene and substituted derivatives	1-hydroxy-2-unsubstituted benzenoids	1.5343e+08	3.46713e+07	8.09141e+07	1.14431e+07	5.65844e+07	2.98151e+07
M133T697	Hydrocinnamic acid	Benzene and substituted derivatives	Carbonyl compounds	6.6218e+07	6.14008e+07	1.98325e+08	4.10835e+07	4.36746e+07	1.31303e+08
M137T65	3,4-Dihydroxystyrene	Benzene and substituted derivatives	1-hydroxy-2-unsubstituted benzenoids	1.3121e+08	1.38379e+08	1.37727e+08	3.2327e+08	9.73916e+08	2.85352e+08
M163T574	Coniferyl alcohol	Benzene and substituted derivatives	1-hydroxy-2-unsubstituted benzenoids	4.57074e+07	3.9761e+07	4.39006e+07	1.91168e+07	1.64685e+07	1.38904e+07
M153T42	p-Hydroxyphenylacetic acid	Benzene and substituted derivatives	1-hydroxy-2-unsubstituted benzenoids	1.13313e+08	2.40211e+07	2.19548e+07	3.38113e+08	3.57751e+08	3.12254e+08
M137T862	Tyramine	Benzene and substituted derivatives	1-hydroxy-2-unsubstituted benzenoids	3.90677e+07	4.33397e+07	1.2132e+07	4.9757e+07	4.46068e+07	6.11323e+07
M211T335	Sinapyl alcohol	Benzene and substituted derivatives	Alcohols and polyols	7.61756e+08	8.38553e+07	2.31325e+08	1.07375e+08	1.01028e+08	6.64928e+07
M208T730	N-Acetyl-D-phenylalanine	Benzene and substituted derivatives	Amino acids, peptides, and analogues	5.49824e+06	4.00053e+06	3.02036e+06	3.6787e+07	4.06376e+07	7.16356e+06
M179T629	(3S)-2-Oxo-3-phenylbutanoate			1.04536e+08	9.37339e+07	2.04258e+08	1.38044e+08	1.43325e+08	1.46539e+08
M284T900	Sphinganine	Organonitrogen compounds	Alcohols and polyols	6.5746e+07	8.67899e+07	3.73106e+07	8.01714e+07	1.41401e+08	1.30069e+08
M173T340	2-Oxoarginine	Carboxylic acids and derivatives	Alpha-keto acids and derivatives	3.41806e+07	1.79761e+07	1.24085e+07	1.33739e+07	2.99791e+07	4.19191e+07
M291T145	Argininosuccinic acid	Carboxylic acids and derivatives	Amines	2.4452e+07	2.94293e+07	2.50432e+07	4.92302e+06	3.7002e+07	2.6777e+07
M158T167	Citrulline	Carboximidic acids and derivatives	Amines	1.08994e+07	3.19379e+07	3.53603e+07	1.44514e+07	3.4233e+07	1.24091e+07
M144T682	4-Guanidinobutanamide	Carboximidic acids and derivatives	Carboximidamides	7.68153e+07	2.08266e+07	8.75143e+07	7.81977e+07	5.18645e+07	8.35787e+07
M111T50	1,3-Benzenediol	Benzene and substituted derivatives	1-hydroxy-2-unsubstituted benzenoids	8.56768e+08	4.54618e+08	1.54186e+08	6.73065e+08	6.30626e+08	3.76082e+09
M118T368	Benzeneacetonitrile	Benzene and substituted derivatives	Benzyl cyanides	1.45503e+08	5.68586e+07	2.54359e+08	6.07091e+07	9.62676e+07	3.20683e+07
M123T667	4-Hydroxybenzaldehyde	Benzene and substituted derivatives	1-hydroxy-2-unsubstituted benzenoids	7.32003e+07	2.77299e+07	5.87106e+07	1.73556e+08	2.72531e+07	3.13612e+07
M153T502	p-Anisic acid	Benzene and substituted derivatives	Anisoles	7.69802e+07	7.02831e+07	1.00245e+08	5.51966e+07	5.14407e+07	4.27819e+07
M123T435_2	2-Hydroxybenzaldehyde	Benzene and substituted derivatives	1-hydroxy-2-unsubstituted benzenoids	5.68625e+07	6.63948e+07	6.152e+07	6.77274e+07	4.32106e+07	8.74912e+07
M151T516	Homogentisic acid	Benzene and substituted derivatives	1-hydroxy-2-unsubstituted benzenoids	6.53882e+07	6.85492e+07	7.7562e+07	4.36522e+07	4.45055e+07	3.91505e+07
M167T650	3-(3-Hydroxyphenyl)propanoic acid	Benzene and substituted derivatives	1-hydroxy-2-unsubstituted benzenoids	1.46749e+08	1.66552e+08	1.39632e+08	7.41474e+07	3.1405e+08	2.97802e+08
M181T276_1	2-Hydroxy-3-(4-hydroxyphenyl)propenoic acid	Benzene and substituted derivatives	1-hydroxy-2-unsubstituted benzenoids	3.59297e+07	3.72697e+07	2.50465e+07	5.14898e+07	2.78725e+07	1.55618e+07
M165T525	(R)-3-(4-Hydroxyphenyl)lactate	Benzene and substituted derivatives	1-hydroxy-2-unsubstituted benzenoids	1.84794e+07	1.88064e+07	6.22228e+07	7.63971e+07	8.45318e+07	5.54702e+07
M197T337	5-Hydroxyconiferyl alcohol	Benzene and substituted derivatives	1-hydroxy-2-unsubstituted benzenoids	1.58792e+08	1.87431e+08	2.0942e+08	4.36291e+07	4.97055e+08	5.34499e+08
M181T417	Vanillylmandelic acid	Benzene and substituted derivatives	1-hydroxy-2-unsubstituted benzenoids	5.29168e+07	4.39369e+07	2.86652e+07	4.38154e+07	3.86001e+07	2.4981e+07
M180T431	(2S,3S)-3-Methylphenylalanine			5.87423e+07	6.2077e+07	3.91033e+07	1.12992e+08	8.29327e+07	1.00099e+08
M225T416	3-Benzylmalic acid			3.32248e+07	3.42507e+07	3.4962e+07	6.01695e+07	6.02912e+07	5.33577e+07
M145T433	2-Hydroxyadipic acid	Carboxylic acids and derivatives	Alcohols and polyols	1.62034e+09	2.66653e+09	7.1294e+08	6.38463e+08	7.40616e+08	1.02818e+09
M128T927	4-Guanidinobutanoic acid	Carboxylic acids and derivatives	Amino acids, peptides, and analogues	2.21315e+07	6.33831e+07	3.17792e+07	2.51949e+07	8.11967e+07	5.55421e+07
M172T226	Iminoarginine			6.27473e+07	6.67745e+07	7.0248e+07	7.0738e+07	5.92592e+07	6.81649e+07
M130T145_2	4-Guanidinobutanal	Organic oxides	Carbonyl compounds	1.40857e+08	1.37579e+08	1.47887e+08	6.07622e+07	6.43321e+07	6.41188e+07
M109T369	p-Cresol	Benzene and substituted derivatives	1-hydroxy-2-unsubstituted benzenoids	7.33845e+07	6.83273e+07	6.86972e+07	1.51642e+08	1.58237e+08	7.17933e+07
M151T343	(R)-4-Hydroxymandelate	Benzene and substituted derivatives	1-hydroxy-2-unsubstituted benzenoids	7.1114e+07	4.94413e+07	4.88975e+07	1.0224e+08	1.01188e+08	7.04519e+07
M151T440	4-Coumaryl alcohol	Benzene and substituted derivatives	1-hydroxy-2-unsubstituted benzenoids	1.18227e+08	3.12104e+07	5.43572e+08	1.76384e+08	3.66774e+07	3.46515e+07
M165T861	Hordenine	Benzene and substituted derivatives	1-hydroxy-2-unsubstituted benzenoids	1.00635e+08	1.95099e+08	1.61141e+08	3.87291e+07	3.78317e+07	1.11144e+08
M133T624	(2R,4S)-2,4-Diaminopentanoate	Carboxylic acids and derivatives	Amines	7.29079e+07	6.96541e+07	1.22383e+08	1.51693e+08	1.20678e+08	1.44766e+08
M133T497	Ornithine	Carboxylic acids and derivatives	Amines	4.7255e+08	2.65481e+08	4.81782e+08	7.20002e+08	1.2891e+08	4.79759e+08
M193T557	Coumaryl acetate	Benzene and substituted derivatives	1-hydroxy-2-unsubstituted benzenoids	1.68019e+07	1.97263e+07	1.72171e+07	8.45807e+07	8.7758e+07	6.56538e+07
M312T744	4-Hydroxycinnamyl alcohol 4-D-glucoside	Benzene and substituted derivatives	Alcohols and polyols	1.41826e+07	1.50497e+07	1.15152e+07	1.14318e+07	1.46746e+07	2.37956e+07
M180T483	L-Homophenylalanine	Benzene and substituted derivatives	Amines	7.99134e+07	8.96121e+07	7.51242e+07	8.01383e+07	8.7312e+07	8.68004e+07
M175T356_1	N-Acetylornithine	Carboxylic acids and derivatives	Amines	1.67143e+08	1.98187e+08	2.10673e+08	2.92174e+08	2.88983e+08	3.1939e+07
M135T435	Chavicol	Benzene and substituted derivatives	1-hydroxy-2-unsubstituted benzenoids	1.67193e+07	1.99371e+07	1.34979e+07	1.40989e+07	1.38727e+07	1.42829e+07
M148T928	Estragole	Benzene and substituted derivatives	Anisoles	9.01227e+07	2.40145e+08	3.4044e+08	8.55789e+07	3.21307e+07	8.97717e+07
M123T422	4-Methylbenzyl alcohol	Benzene and substituted derivatives	Alcohols and polyols	6.15498e+07	2.32464e+07	3.68985e+07	8.88372e+07	2.55085e+07	2.02558e+08
M139T685	Nonane	Organic oxides	Carbonyl compounds	1.55967e+07	5.42549e+07	5.72426e+07	5.55877e+07	1.48321e+07	5.52991e+07
M161T443	D-Alanyl-D-alanine	Carboxylic acids and derivatives	Amines	7.98849e+06	1.01782e+07	7.8923e+06	3.97925e+07	3.74821e+07	3.88991e+07
M165T722	3-Methoxy-4-hydroxyphenylglycolaldehyde	Phenols	Methoxyphenols	5.03924e+07	6.3004e+07	5.36513e+07	4.56103e+07	4.46773e+07	6.52701e+07
M166T222	Normetanephrine	Benzene and substituted derivatives	1-hydroxy-2-unsubstituted benzenoids	5.30486e+07	8.21428e+07	8.58631e+07	8.81417e+07	1.01946e+08	9.98393e+07
M160T299	Anabaseine	Azacyclic compounds	Hydropyridines	4.64392e+07	4.68453e+07	4.67384e+07	1.38066e+07	4.92056e+07	1.41776e+07
M217T667	Bis(4-hydroxyphenyl)methanol	Benzene and substituted derivatives	1-hydroxy-2-unsubstituted benzenoids	4.93839e+07	3.37884e+06	2.98791e+07	9.29732e+07	1.076e+08	7.96213e+06
M295T579	13(S)-HOT	Carboxylic acids and derivatives	Alcohols and polyols	3.48289e+07	3.5526e+07	3.18454e+07	3.93034e+07	3.88812e+07	3.48002e+07
M179T558	1,2-Dihydroxy-3,4-epoxy-1,2,3,4-tetrahydronaphthalene	Epoxides	Alcohols and polyols	1.21768e+08	1.23531e+08	1.16532e+08	1.21213e+08	1.15112e+08	4.37391e+07
M321T829	5,6-EET	Carboxylic acids and derivatives	Carbonyl compounds	8.61584e+06	3.67575e+07	1.72851e+08	5.42738e+07	2.70365e+08	1.35498e+08
M321T804	5,6-DHET	Carboxylic acids and derivatives	Alcohols and polyols	4.8877e+07	2.63481e+07	4.43154e+07	4.90973e+07	4.81422e+07	5.57672e+07
M520T805	1-Linoleoylglycerophosphocholine	Carboxylic acids and derivatives	Alcohols and polyols	9.01348e+06	1.1259e+07	2.80419e+07	4.26659e+06	2.50791e+06	5.17969e+06
M357T616	Nalbuphine	Azacyclic compounds	1-hydroxy-2-unsubstituted benzenoids	2.08848e+07	1.94951e+07	2.6091e+07	2.08451e+06	575187	1.68753e+06
M452T540	Nefazodone	Aryl halides	Amines	4.31167e+07	5.1732e+07	1.50283e+08	1.98782e+08	7.54446e+07	5.4855e+07
M347T640	Cynaropicrin	Carboxylic acids and derivatives	Alcohols and polyols	9.10629e+07	9.76424e+07	9.63533e+07	4.01723e+07	3.09544e+07	4.60483e+07
M313T664	9,12,13-TriHOME	Carboxylic acids and derivatives	Alcohols and polyols	3.04914e+07	6.36759e+07	3.03739e+07	4.91349e+06	4.85647e+06	4.20831e+06
M323T752	Zeranol	Benzene and substituted derivatives	1-hydroxy-2-unsubstituted benzenoids	1.24609e+08	2.03768e+08	1.28987e+08	6.95471e+07	6.12831e+07	6.82916e+07
M323T561	beta-Zearalanol	Benzene and substituted derivatives	1-hydroxy-2-unsubstituted benzenoids	3.7605e+07	7.08757e+07	3.59542e+07	5.30653e+07	5.84104e+07	5.11082e+07
M270T124	SR95531	Azacyclic compounds	Anisoles	1.73141e+07	1.48384e+07	5.30094e+07	2.15054e+07	1.06801e+08	1.78439e+07
M152T241	D-Arabitol	Organooxygen compounds	Alcohols and polyols	2.25296e+08	1.64088e+08	2.23491e+08	2.35975e+08	3.89113e+08	9.9686e+07
M189T309	Benzyl 2-methyl-3-oxobutanoate	Benzene and substituted derivatives	Benzyloxycarbonyls	2.08595e+07	2.63443e+07	2.64606e+07	3.89623e+07	3.65238e+07	2.2491e+07
M286T472	(R)-Coclaurine	Azacyclic compounds	1-hydroxy-2-unsubstituted benzenoids	1.627e+07	3.63746e+06	2.64283e+06	2.51289e+06	2.62119e+06	1.8834e+06
M347T720	Pycnolide	Carboxylic acids and derivatives	Alcohols and polyols	7.87903e+06	3.4178e+07	3.03269e+07	8.45342e+06	8.41493e+06	7.36582e+06
M293T558	9,10-EOT	Carboxylic acids and derivatives	Carbonyl compounds	7.97314e+07	2.6911e+07	1.13062e+08	1.03888e+08	1.19364e+08	2.74635e+07
M145T308	1,5-Anhydro-4-deoxy-D-glycero-hex-3-en-2-ulose			2.40602e+09	4.75571e+09	5.83795e+09	1.29134e+09	1.33129e+09	7.3253e+09
M329T752	2,3-Dinor-8-iso prostaglandin F1alpha	Carboxylic acids and derivatives	Alcohols and polyols	5.43583e+07	5.75509e+07	5.62631e+07	6.57336e+07	6.14262e+07	5.21515e+07
M247T111	(1R,2R)-3-[(1,2-Dihydro-2-hydroxy-1-naphthalenyl)thio]-2-oxopropanoic acid	Carboxylic acids and derivatives	Alcohols and polyols	2.49044e+07	2.37772e+07	8.68491e+07	7.95635e+07	8.50583e+07	1.02201e+08
M229T430	Benz[a]anthracene	Anthracenes		4.45383e+07	3.71643e+07	1.72758e+08	1.96391e+08	1.23956e+08	8.89807e+07
M253T637	Benzo[k]fluoranthene	Aromatic hydrocarbons		9.7925e+06	9.09406e+06	9.03894e+06	1.09364e+08	9.7282e+07	3.97884e+07
M326T450	(S)-Tetrahydropapaverine			1.16427e+07	1.09114e+07	1.16465e+07	7.17784e+06	7.32812e+06	8.80433e+06
M151T861	N-Methyltyramine	Benzene and substituted derivatives	1-hydroxy-2-unsubstituted benzenoids	2.46533e+08	2.5458e+08	3.54174e+08	1.85342e+08	2.25345e+08	2.20025e+08
M121T942_2	Gentisate aldehyde	Benzene and substituted derivatives	1-hydroxy-2-unsubstituted benzenoids	3.24361e+07	3.65763e+07	7.32448e+07	3.4114e+07	3.29268e+07	7.03237e+07
M419T610	Polhovolide	Carboxylic acids and derivatives	Carbonyl compounds	2.33207e+08	2.60752e+08	2.14684e+08	6.38273e+08	6.17387e+08	6.01576e+08
M331T806	4-Chloroprogesterone	Haloalkenes	Carbonyl compounds	1.3355e+07	1.04768e+07	1.27001e+07	2.67335e+07	2.45456e+07	2.38037e+07
M406T414	UCL 1608	Azacyclic compounds	Amines	2.79972e+07	5.91458e+06	2.66295e+07	513504	1.88516e+06	2.23221e+06
M126T917	N-Ethylmaleimide	Azacyclic compounds	Carbonyl compounds	1.00102e+08	1.82563e+08	1.44665e+08	1.32773e+08	1.43796e+08	1.58895e+08
M167T503	Vanylglycol	Benzene and substituted derivatives	1-hydroxy-2-unsubstituted benzenoids	1.95715e+07	1.30765e+08	1.98873e+07	1.10609e+08	1.22022e+08	1.1607e+08
M102T844	Triethylamine	Amines	Tertiary amines	2.72739e+08	2.00241e+08	5.28235e+08	3.29605e+08	1.18423e+08	8.8146e+07
M102T976	Succinic acid semialdehyde	Fatty Acyls	Fatty acids and conjugates	2.90491e+07	3.71052e+07	1.07314e+07	2.46983e+07	1.9677e+07	1.04842e+07
M102T90	1-Aminocyclopropanecarboxylic acid	Carboxylic acids and derivatives	Amino acids, peptides, and analogues	3.32658e+08	3.28066e+08	9.78324e+07	8.5239e+08	9.73079e+07	1.04078e+08
M102T934	Isovaleric acid	Fatty Acyls	Fatty acids and conjugates	2.04075e+08	9.59987e+07	1.77594e+08	1.12091e+08	1.56744e+07	6.10376e+07
M121T457	Phenylacetaldehyde	Benzene and substituted derivatives	Phenylacetaldehydes	5.70189e+07	6.21569e+07	6.10197e+07	8.44174e+07	6.14e+07	7.20866e+07
M104T319	Dimethylglycine	Carboxylic acids and derivatives	Amino acids, peptides, and analogues	9.56735e+07	1.01534e+08	8.53776e+07	8.37894e+07	8.1635e+07	8.28723e+07
M105T72_2	L-Serine	Carboxylic acids and derivatives	Amino acids, peptides, and analogues	2.63796e+08	2.27478e+08	2.52056e+08	4.8163e+08	5.11584e+08	4.70342e+08
M109T624	m-Cresol	Phenols	Cresols	2.9823e+07	5.15123e+07	3.04914e+07	2.11293e+07	2.9406e+07	3.31211e+07
M111T887	Hydroquinone	Phenols	Benzenediols	4.96817e+07	5.31039e+07	4.94308e+07	4.21823e+07	4.51678e+07	4.5688e+07
M113T193_2	Uracil	Diazines	Pyrimidines and pyrimidine derivatives	1.19326e+09	1.1927e+09	1.18595e+09	1.09298e+09	1.20961e+09	1.22692e+09
M130T403	Heptanoic acid	Fatty Acyls	Fatty acids and conjugates	4.09229e+07	4.86133e+07	4.73222e+07	3.33536e+07	4.92427e+07	4.56435e+07
M114T266_2	2-Heptanone	Organooxygen compounds	Carbonyl compounds	3.41475e+07	6.97656e+07	1.94919e+07	2.96622e+07	6.04714e+07	1.13724e+08
M132T212	Glutaric acid	Carboxylic acids and derivatives	Dicarboxylic acids and derivatives	8.09585e+08	1.9944e+09	1.84917e+09	1.36802e+09	2.0515e+09	1.75761e+09
M118T126	L-Valine	Carboxylic acids and derivatives	Amino acids, peptides, and analogues	6.69304e+08	4.25086e+08	2.9857e+08	3.99916e+08	4.51287e+08	5.77623e+08
M123T37	Benzoate			3.17396e+08	2.56244e+08	2.39137e+08	2.43904e+08	2.37274e+08	2.34448e+08
M142T51	5-Hydroxymethyluracil	Diazines	Pyrimidines and pyrimidine derivatives	3.65538e+07	3.78374e+07	3.20225e+07	5.13191e+07	4.46792e+07	4.12611e+07
M155T982	Gentisic acid	Benzene and substituted derivatives	Benzoic acids and derivatives	1.0729e+10	1.55635e+10	7.58997e+09	6.30518e+09	2.20642e+09	1.99063e+10
M137T354	Phenylacetic acid	Benzene and substituted derivatives		4.2126e+07	4.66725e+07	4.26199e+07	5.21388e+07	4.99665e+07	7.15757e+07
M159T942	Pelargonic acid	Fatty Acyls	Fatty acids and conjugates	1.36409e+08	1.54702e+08	1.38552e+08	1.53974e+08	1.55752e+08	1.33366e+08
M145T945	Spermidine	Organonitrogen compounds	Amines	6.9926e+06	2.13458e+07	1.14351e+07	1.82211e+07	1.90392e+07	4.76623e+06
M145T125	3-Hydroxymethylglutaric acid	Fatty Acyls	Fatty acids and conjugates	7.87651e+09	5.37919e+09	5.05179e+09	4.38893e+09	4.77114e+09	4.15374e+09
M130T89_2	L-Glutamic acid	Carboxylic acids and derivatives	Amino acids, peptides, and analogues	2.91003e+09	4.15567e+09	3.37205e+09	3.00306e+09	3.86511e+09	3.90913e+09
M166T313_2	L-Phenylalanine	Carboxylic acids and derivatives	Amino acids, peptides, and analogues	1.54351e+09	1.21712e+09	9.80761e+08	9.82676e+08	1.34464e+09	4.56826e+08
M149T859	3-Methyladenine	Imidazopyrimidines	Purines and purine derivatives	1.22076e+08	1.3543e+08	1.39252e+08	1.332e+08	1.40633e+08	1.6151e+08
M151T928	L-Arabinose	Organooxygen compounds	Carbohydrates and carbohydrate conjugates	5.39993e+08	4.76657e+08	5.34018e+08	5.95263e+08	1.86975e+08	6.15251e+08
M155T369	2,3-Butanediol	Organooxygen compounds	Alcohols and polyols	1.95697e+08	4.07308e+07	3.74188e+07	1.81381e+08	2.06061e+07	1.73691e+08
M156T981	4-Quinolinecarboxylic acid			1.09764e+08	1.07296e+08	1.15866e+08	2.2338e+08	5.29381e+08	4.07144e+08
M156T750	3-Indoleacetonitrile	Indoles and derivatives	Indoles	1.1916e+08	9.98895e+07	7.73979e+07	1.03576e+08	1.11052e+08	9.89654e+07
M160T65	Pimelic acid	Fatty Acyls	Fatty acids and conjugates	4.48088e+07	4.22846e+07	4.72496e+07	3.97971e+07	4.10234e+07	6.4386e+07
M182T208	L-Tyrosine	Carboxylic acids and derivatives	Amino acids, peptides, and analogues	7.94785e+08	2.92888e+08	1.74549e+09	7.69959e+08	1.43359e+09	7.3282e+08
M166T225	6-Methylmercaptopurine	Imidazopyrimidines	Purines and purine derivatives	1.95535e+07	4.86452e+07	3.94184e+07	3.58017e+07	1.16243e+07	9.70078e+06
M167T605	Phthalic acid	Benzene and substituted derivatives	Benzoic acids and derivatives	7.93267e+07	6.79103e+07	6.63507e+07	1.08749e+08	1.311e+08	1.1108e+08
M152T418	Pyridoxine	Pyridines and derivatives	Pyridoxines	6.99386e+07	7.47655e+07	2.24064e+08	7.37244e+07	5.60915e+07	8.38836e+07
M177T403	trans-Ferulic acid	Cinnamic acids and derivatives	Hydroxycinnamic acids and derivatives	4.47063e+08	4.61615e+08	4.42442e+08	2.61194e+08	2.61447e+08	2.10338e+08
M163T92	D-Fructose	Organooxygen compounds	Carbohydrates and carbohydrate conjugates	9.22927e+07	8.03328e+08	8.05019e+07	2.62372e+08	3.94393e+08	2.95609e+08
M165T457	Homovanillic acid	Phenols	Methoxyphenols	1.48368e+09	2.3327e+09	2.43807e+09	8.94239e+08	2.05221e+09	1.57449e+09
M166T142	4-Pyridoxic acid	Pyridines and derivatives	Pyridinecarboxylic acids and derivatives	4.74921e+07	5.20647e+07	4.37882e+07	4.76905e+07	6.40574e+07	4.00978e+07
M194T440	Caffeine	Imidazopyrimidines	Purines and purine derivatives	8.13363e+07	7.7301e+07	6.76031e+07	1.58717e+08	1.7879e+08	1.78901e+08
M197T887	Dethiobiotin	Fatty Acyls	Fatty acids and conjugates	3.68875e+07	1.01603e+08	4.62849e+07	8.85228e+07	3.22363e+07	4.166e+07
M200T984	Dodecanoic acid	Fatty Acyls	Fatty acids and conjugates	1.57424e+07	1.53487e+07	1.56634e+07	8.33581e+07	1.534e+07	1.54892e+07
M205T366	L-Tryptophan	Indoles and derivatives	Indolyl carboxylic acids and derivatives	4.16192e+08	3.92941e+08	1.1286e+08	3.99566e+08	4.87115e+08	3.23637e+08
M225T422	Methyl jasmonate	Fatty Acyls	Lineolic acids and derivatives	7.71321e+07	7.82765e+07	5.28314e+07	4.08587e+07	7.65779e+07	4.43903e+07
M226T657	Porphobilinogen	Organonitrogen compounds	Amines	2.81162e+07	3.58421e+07	3.1568e+07	1.97268e+07	3.12675e+07	4.74395e+07
M227T431	Deoxycytidine	Pyrimidine nucleosides	Pyrimidine 2'-deoxyribonucleosides	1.85222e+08	1.72605e+08	1.61656e+08	3.38286e+08	3.51601e+08	3.53136e+08
M238T145	Biopterin	Pteridines and derivatives	Pterins and derivatives	3.39004e+07	6.00337e+07	3.08279e+07	7.23244e+07	3.47099e+07	4.60104e+07
M268T261_2	Adenosine	Purine nucleosides		4.71566e+09	1.42686e+10	5.097e+09	1.08643e+10	1.08665e+10	1.06205e+10
M252T268	2'-Deoxyadenosine			1.92558e+08	1.83531e+08	1.76786e+08	6.35322e+07	2.06312e+08	2.03265e+08
M271T684	Genistein	Isoflavonoids	Isoflav-2-enes	6.1675e+07	1.45332e+07	4.99312e+07	9.26847e+06	7.61463e+06	1.17686e+07
M273T467	Naringenin	Flavonoids	Flavans	8.83114e+06	8.77577e+06	7.31699e+06	4.17089e+07	4.62183e+07	2.11639e+07
M278T800	Alpha-Linolenic acid	Fatty Acyls	Lineolic acids and derivatives	3.51863e+07	2.68972e+07	1.57863e+07	2.66511e+07	2.69952e+07	2.21069e+07
M280T898	Linoleic acid	Fatty Acyls	Lineolic acids and derivatives	3.47111e+07	3.86497e+07	4.12927e+07	3.83964e+06	1.71231e+07	2.96467e+06
M298T351	5'-Methylthioadenosine	5'-deoxyribonucleosides	5'-deoxy-5'-thionucleosides	3.44875e+08	3.1286e+08	3.80916e+08	2.01032e+08	1.88404e+08	1.04922e+08
M282T759	(6Z)-Octadecenoic acid			1.40535e+09	1.42463e+09	1.3436e+09	1.15659e+09	2.53768e+08	1.06021e+09
M291T645	Androsterone	Steroids and steroid derivatives	Androstane steroids	6.13304e+07	1.29468e+08	5.38353e+07	1.1798e+08	8.95403e+07	7.9209e+07
M307T821	8,11,14-Eicosatrienoic acid	Fatty Acyls	Fatty acids and conjugates	9.89224e+07	5.91562e+07	6.36145e+07	4.27203e+07	3.90873e+07	5.76457e+07
M328T781	Docosahexaenoic acid	Fatty Acyls	Fatty acids and conjugates	1.5457e+07	1.54978e+07	2.39372e+07	1.12481e+08	1.14617e+08	9.74553e+07
M354T792	Prostaglandin F2a	Fatty Acyls	Eicosanoids	5.87969e+07	6.05893e+07	6.4069e+07	1.41036e+07	5.68804e+07	5.64677e+07
M338T763	Erucic acid	Fatty Acyls	Fatty acids and conjugates	1.0586e+08	5.53261e+08	1.10501e+08	8.35061e+08	1.1279e+09	1.02795e+09
M342T92	Cellobiose			5.40246e+08	4.55605e+08	5.19505e+08	1.66455e+06	2.21544e+06	1.67399e+06
M377T413	Riboflavin	Pteridines and derivatives	Alloxazines and isoalloxazines	6.20823e+07	4.97129e+07	5.02044e+07	4.93722e+07	5.23546e+07	4.91665e+07
M361T850	Aldosterone	Steroids and steroid derivatives	Hydroxysteroids	1.42877e+07	7.94752e+06	1.04735e+07	1.18625e+07	3.26523e+06	2.23446e+06
M384T862	Vitamin D3	Steroids and steroid derivatives	Vitamin D and derivatives	1.02581e+08	1.00166e+08	1.08959e+08	1.04455e+08	1.10864e+08	1.01366e+08
M415T790_1	Sodium deoxycholate			1.57329e+07	2.31042e+07	3.84599e+07	2.41942e+07	2.18168e+07	2.28848e+07
M449T386	Cyanidin 3-glucoside	Flavonoids	Flavonoid glycosides	1.02746e+07	3.38211e+06	811281	8.26903e+07	8.30227e+07	6.19713e+07
M536T938_2	beta-Carotene			3.61643e+07	1.74966e+07	2.93595e+07	2.42946e+08	2.31636e+08	1.93509e+08
M105T349	2-Phenylethanol	Benzene and substituted derivatives		7.95994e+07	6.58005e+07	7.15899e+07	1.76146e+07	1.7494e+07	7.19323e+07
M107T557	Benzaldehyde	Benzene and substituted derivatives	Benzoyl derivatives	8.82354e+07	9.29017e+07	8.51636e+07	2.42848e+08	2.42943e+08	2.27989e+08
M107T422	o-Xylene	Benzene and substituted derivatives	Xylenes	6.89891e+06	4.93463e+07	3.34102e+07	8.71164e+06	2.95971e+07	4.91466e+07
M125T399	1-Methylhistamine	Organonitrogen compounds	Amines	5.02896e+06	2.0921e+07	3.10932e+07	1.95838e+07	1.74287e+07	3.26442e+07
M114T468	Epsilon-caprolactam	Lactams	Caprolactams	1.03226e+08	7.05948e+07	1.09248e+08	1.52572e+08	6.75908e+07	1.13112e+08
M116T559	L-Proline	Carboxylic acids and derivatives	Amino acids, peptides, and analogues	2.41306e+07	2.49692e+07	4.70415e+07	9.60114e+07	4.18601e+07	3.96219e+07
M121T369	4-Methylbenzaldehyde	Benzene and substituted derivatives	Benzoyl derivatives	5.20768e+07	5.14895e+07	9.67424e+07	1.10718e+08	1.13333e+08	5.02022e+07
M123T148	Niacinamide	Pyridines and derivatives	Pyridinecarboxylic acids and derivatives	1.81978e+08	1.87077e+08	1.79797e+08	1.59182e+08	1.81154e+08	1.71878e+08
M124T436	Isonicotinic acid	Pyridines and derivatives	Pyridinecarboxylic acids and derivatives	2.80239e+08	4.84945e+07	1.72357e+08	6.5095e+07	1.80679e+08	6.17612e+07
M127T200	1,2,3-Trihydroxybenzene	Benzene and substituted derivatives	Phenols and derivatives	2.75237e+09	2.7786e+09	2.22619e+09	1.74634e+09	1.66064e+09	1.64754e+09
M127T125	5-Hydroxymethyl-2-furaldehyde	Carbonyl compounds	Aldehydes	1.11414e+09	1.58685e+09	2.94828e+09	2.32242e+09	2.0086e+09	4.40413e+09
M130T311	Pyrrolidonecarboxylic acid	Carboxylic acids and derivatives	Amino acids, peptides, and analogues	8.35175e+07	1.43791e+08	2.04679e+08	6.93971e+07	1.10781e+08	1.51749e+08
M133T487	Cinnamaldehyde	Cinnamaldehydes		1.22305e+08	1.83825e+08	1.33444e+08	2.41349e+08	2.45507e+08	2.67458e+08
M152T102_1	Guanine	Imidazopyrimidines	Purines and purine derivatives	4.15421e+07	1.54224e+08	1.21618e+08	2.41879e+08	9.79335e+07	6.77466e+07
M135T423	Perillyl alcohol	Prenol lipids	Monoterpenoids	6.61741e+07	5.38381e+07	6.81085e+07	5.60407e+07	8.10552e+07	6.41294e+07
M136T208	p-Octopamine	Phenols	1-hydroxy-2-unsubstituted benzenoids	4.65993e+08	4.46585e+08	3.19147e+08	9.02355e+07	2.54586e+08	4.35564e+08
M138T98	Trigonelline			8.80104e+07	4.37733e+08	2.77033e+08	8.87231e+07	1.58545e+08	3.70181e+08
M137T560	2,6-Dimethoxyphenol	Phenols	Methoxyphenols	4.52321e+07	4.83262e+07	3.84978e+07	1.26948e+08	1.22231e+08	1.25802e+08
M147T453_1	Coumarin	Coumarins and derivatives		2.3776e+08	2.47276e+08	2.9326e+08	1.60798e+08	1.47245e+08	1.75172e+08
M146T673	1-Deoxynojirimycin	Piperidines		3.26005e+07	3.53319e+07	6.19754e+07	2.70666e+07	2.56576e+07	2.49578e+07
M165T352	Isoeugenol	Phenols	Methoxyphenols	4.98582e+07	5.13183e+07	4.4663e+07	7.72782e+07	8.25787e+07	4.65867e+07
M149T785	3,4-Dimethoxybenzaldehyde	Benzene and substituted derivatives	Methoxybenzenes	3.23329e+07	3.07927e+07	4.31621e+07	3.67178e+07	3.56884e+07	3.20916e+07
M152T372	2-(Methylamino)benzoic acid	Benzene and substituted derivatives	Benzoic acids and derivatives	4.65337e+08	3.73071e+08	4.49098e+08	3.84741e+08	2.49066e+08	1.60783e+08
M169T375	Pyridoxamine	Pyridines and derivatives	Pyridoxamines	3.17984e+08	3.13154e+08	2.51352e+08	3.03241e+08	2.12644e+08	2.20711e+08
M151T678_2	(+)-(S)-Carvone	Prenol lipids	Monoterpenoids	1.42857e+06	1.28166e+06	778443	429000	522864	651735
M153T271_1	Xanthine	Imidazopyrimidines	Purines and purine derivatives	4.11499e+07	4.34989e+07	4.33982e+07	4.30822e+07	4.00044e+07	3.89677e+07
M154T873	p-Menth-1-en-4-ol	Prenol lipids	Monoterpenoids	7.96622e+07	3.16948e+07	2.88171e+07	4.28846e+07	3.21153e+07	2.21666e+07
M163T656	Caffeic acid	Cinnamic acids and derivatives	Hydroxycinnamic acids and derivatives	4.77723e+07	4.18872e+07	3.3484e+07	2.15398e+07	3.29229e+07	2.03605e+07
M163T371	Safrole	Benzodioxoles		2.52417e+07	2.46921e+07	5.78767e+07	5.40619e+07	9.0043e+07	9.98096e+07
M181T226	Dulcin	Benzene and substituted derivatives	N-phenylureas	4.50537e+07	7.2039e+07	3.39954e+07	7.09696e+07	3.44055e+07	1.94769e+07
M165T398	2-Hydroxycinnamic acid	Cinnamic acids and derivatives	Hydroxycinnamic acids and derivatives	5.5396e+08	5.09441e+08	2.63886e+08	2.95106e+08	2.46527e+08	8.9334e+06
M193T523	Scopoletin	Coumarins and derivatives	Hydroxycoumarins	4.75853e+07	4.69579e+07	4.93405e+07	8.07686e+07	8.32551e+07	8.25035e+07
M194T443	3,4-Methylenedioxyamphetamine	Benzodioxoles		7.36463e+07	3.36279e+07	2.66944e+07	7.39281e+07	2.51205e+07	5.0443e+07
M181T391	Syringic acid	Benzene and substituted derivatives	Benzoic acids and derivatives	1.70254e+08	1.01176e+08	1.36072e+08	1.07536e+08	5.08457e+07	6.87907e+07
M190T298	Miglitol	Piperidines		2.28526e+07	2.07063e+07	2.4108e+07	5.38637e+07	5.2341e+07	4.98699e+07
M209T430	Isoelemicin	Phenol ethers	Anisoles	2.94971e+07	3.58412e+07	4.44054e+07	4.47364e+07	5.6291e+07	4.99576e+07
M194T209	Methoxamine	Benzene and substituted derivatives	Methoxybenzenes	1.90722e+07	2.06305e+07	1.97406e+07	1.30129e+07	1.75333e+07	1.37749e+07
M203T520	(-)-alpha-Curcumene	Prenol lipids	Sesquiterpenoids	1.23842e+07	9.37228e+06	1.35482e+07	8.21327e+06	3.46152e+06	1.36123e+07
M203T599	Caryophyllene alpha-oxide	Prenol lipids	Sesquiterpenoids	1.94501e+07	1.73604e+07	1.56832e+07	2.32455e+07	4.20079e+06	1.58948e+07
M207T416	Sinapic acid	Cinnamic acids and derivatives	Hydroxycinnamic acids and derivatives	2.27661e+07	3.21442e+07	2.49666e+07	4.8838e+07	6.98062e+07	3.48703e+07
M219T462	Capsidiol	Prenol lipids	Sesquiterpenoids	1.13225e+07	1.04229e+07	1.10226e+07	1.6272e+07	1.53568e+07	1.02337e+07
M244T145	Cytidine	Pyrimidine nucleosides		1.17506e+08	1.00067e+08	1.19757e+08	1.17251e+08	1.18342e+08	8.07861e+07
M252T269	N-Acetyl-L-tyrosine	Carboxylic acids and derivatives	Amino acids, peptides, and analogues	1.6517e+07	2.60907e+07	1.82177e+07	3.10502e+06	1.14244e+07	3.51408e+06
M261T91	Glucose 6-phosphate	Organooxygen compounds	Carbohydrates and carbohydrate conjugates	1.88134e+08	1.59143e+08	2.22443e+08	6.91264e+07	2.04241e+08	1.88163e+08
M265T486	(S)-Abscisic acid	Prenol lipids	Sesquiterpenoids	5.58232e+07	4.7125e+07	6.20127e+07	8.95039e+06	3.37693e+07	3.82431e+07
M277T767	Stearidonic acid	Fatty Acyls	Lineolic acids and derivatives	1.4877e+08	4.01104e+08	2.28641e+08	7.47538e+07	9.99525e+07	1.41011e+08
M280T415	(<U+00C2><U+00B1>)-Metalaxyl	Carboxylic acids and derivatives	Amino acids, peptides, and analogues	1.05675e+08	8.33754e+07	4.46914e+07	1.06668e+07	9.1793e+06	6.22737e+06
M266T509	Cyclizine	Benzene and substituted derivatives	Diphenylmethanes	1.79994e+08	1.77325e+08	1.56145e+08	5.85455e+08	5.52992e+08	4.09248e+08
M270T356	Ritodrine	Benzene and substituted derivatives	Phenethylamines	7.45062e+07	6.39554e+07	1.31482e+07	1.26301e+07	5.7375e+06	6.1467e+07
M277T839	9-OxoODE	Fatty Acyls	Lineolic acids and derivatives	4.27181e+08	3.98871e+08	3.7494e+08	5.8104e+08	5.79673e+08	5.02355e+08
M279T824	13S-hydroxyoctadecadienoic acid	Fatty Acyls	Lineolic acids and derivatives	3.34393e+08	3.54028e+08	3.89557e+08	2.67851e+08	2.68648e+08	3.44183e+08
M282T292_2	2'-O-Methyladenosine	Purine nucleosides		3.02549e+07	2.83333e+07	3.8201e+07	4.74817e+07	5.52973e+07	3.12546e+07
M295T756	9(S)-HPODE	Fatty Acyls	Lineolic acids and derivatives	1.09556e+08	2.73497e+08	1.83962e+08	2.87528e+08	2.23562e+08	3.03852e+08
M305T798	6beta-Hydroxytestosterone	Steroids and steroid derivatives	Androstane steroids	6.34207e+07	3.99324e+07	4.23705e+07	3.41667e+07	3.56569e+07	4.11013e+07
M321T847	11,12-DiHETrE	Fatty Acyls	Eicosanoids	5.8308e+07	4.7847e+07	4.17988e+07	2.03344e+07	2.57501e+07	3.62037e+07
M341T370	Aesculin	Coumarins and derivatives	Coumarin glycosides	8.50103e+06	1.26913e+07	1.05232e+07	3.62095e+07	2.78505e+07	2.78022e+07
M323T564	2,2-Bis[4-(2,3-epoxypropoxy)phenyl]propane	Benzene and substituted derivatives	Diphenylmethanes	1.30805e+06	447529	530839	2.17958e+07	2.59105e+07	1.44591e+07
M335T757	Prostaglandin H2	Fatty Acyls	Eicosanoids	3.64806e+07	1.68733e+07	3.20644e+07	9.63868e+07	1.00301e+08	4.9748e+07
M335T767	Prostaglandin F3a	Fatty Acyls	Eicosanoids	2.02064e+07	2.0971e+06	2.92418e+07	1.64998e+07	1.4889e+07	1.37322e+07
M337T789	Prostaglandin E1	Fatty Acyls	Eicosanoids	3.28942e+07	1.87962e+07	3.06681e+07	1.0717e+08	1.05641e+08	4.6012e+07
M348T153	3'-AMP	Ribonucleoside 3'-phosphates		3.75927e+06	6.90317e+06	2.78909e+06	2.47792e+07	2.24089e+07	3.43649e+07
M351T752	Prostaglandin G2	Fatty Acyls	Eicosanoids	2.21083e+07	2.82464e+07	2.06037e+07	1.02216e+08	8.91209e+07	1.05393e+08
M353T665	Prostaglandin D2	Fatty Acyls	Eicosanoids	1.8389e+07	2.23483e+07	2.10955e+07	1.51149e+07	1.47807e+07	1.48651e+07
M383T783	Campesterol	Steroids and steroid derivatives	Ergostane steroids	1.4943e+07	4.98112e+07	1.01961e+07	2.7059e+07	6.41928e+06	4.61451e+06
M393T777	LysoPA(16_0_0_0)	Glycerophospholipids	Glycerophosphates	3.27738e+07	3.89627e+07	3.3531e+07	4.09399e+07	4.51485e+07	5.52078e+07
M397T922	beta-Sitosterol	Steroids and steroid derivatives	Stigmastanes and derivatives	4.15407e+07	4.36439e+07	1.32395e+07	3.76322e+07	2.10965e+07	3.68969e+07
M435T726	Flunisolide	Steroids and steroid derivatives	Hydroxysteroids	2.73047e+07	4.0056e+07	6.7937e+07	2.06913e+07	1.90637e+07	8.26089e+07
M439T778_2	Leukotriene E4	Fatty Acyls	Eicosanoids	9.52769e+07	5.36859e+07	7.17341e+07	8.83458e+07	7.85625e+07	5.886e+07
M465T453_1	Isoquercitrin	Flavonoids	Flavonoid glycosides	9.9939e+08	2.52586e+08	8.03922e+08	2.59631e+09	2.76763e+09	5.51859e+08
M496T845	1-palmitoylglycerophosphocholine	Glycerophospholipids	Glycerophosphocholines	1.22161e+07	5.37661e+06	1.28171e+07	5.76743e+07	4.85758e+07	5.2118e+07
M568T867	Lutein	Prenol lipids	Tetraterpenoids	2.17302e+06	5.43584e+06	7.30495e+06	5.24626e+06	3.25131e+06	5.16414e+06
M182T435	Ecgonine methyl ester	Tropane alkaloids		4.23202e+07	1.64924e+07	3.88317e+07	3.32327e+07	5.55846e+07	1.68525e+07
M279T855	Dibutyl phthalate	Benzene and substituted derivatives	Benzoic acids and derivatives	2.83346e+07	2.89433e+07	3.41381e+07	1.2927e+07	1.15592e+07	1.34379e+07
M296T691	Exemestane	Steroids and steroid derivatives	Androstane steroids	1.87987e+07	9.6445e+06	1.32135e+07	2.13573e+07	2.00691e+07	2.35311e+07
M168T252	Phenylephrine	Phenols	1-hydroxy-4-unsubstituted benzenoids	6.56174e+07	1.77776e+08	4.30545e+07	3.89011e+07	5.13567e+07	7.31708e+07
M166T558	Epinephrine	Phenols	Benzenediols	8.82494e+07	1.49813e+07	1.87188e+07	6.67637e+07	1.35763e+08	1.06537e+08
M222T492	Metaxalone	Phenol ethers		9.61802e+07	2.68863e+08	1.07074e+08	1.67985e+08	1.1788e+08	1.49246e+08
M272T416	Phenyllactic acid	Phenylpropanoic acids		7.13859e+06	9.21159e+06	5.92643e+06	3.60077e+07	3.40092e+07	3.00896e+07
M177T504	4-Methylumbelliferone	Coumarins and derivatives	Hydroxycoumarins	3.38743e+08	3.25791e+08	2.88139e+08	7.61528e+07	4.85103e+07	6.38972e+07
M174T282	Gramine	Indoles and derivatives	Indoles	6.32985e+07	1.84834e+08	1.73193e+08	7.00681e+07	5.11335e+07	1.65175e+08
M188T275	Antipyrine	Azoles	Pyrazoles	9.06829e+07	2.85356e+08	1.13311e+08	1.53757e+08	3.77643e+07	9.55304e+07
M317T755	Cafestol	Naphthofurans		2.08906e+07	2.17722e+07	2.34029e+07	1.57849e+07	1.55932e+07	1.69135e+07
M291T359	Epicatechin	Flavonoids	Flavans	5.6285e+06	1.24981e+07	2.12107e+07	1.62004e+08	1.53969e+08	1.89146e+07
M287T497	Kaempferol	Flavonoids	Flavones	1.232e+09	2.06383e+09	1.23977e+09	8.97676e+08	1.03753e+09	8.33321e+08
M193T657	Myristicin	Benzodioxoles		2.50807e+07	7.6917e+07	2.78376e+07	6.48278e+07	6.63985e+07	6.30886e+07
M247T486	Vulgarin	Prenol lipids	Terpene lactones	6.51059e+07	9.21243e+07	1.53935e+08	2.08527e+08	2.18216e+08	1.3192e+08
M128T158	Dihydrothymine	Diazines	Pyrimidines and pyrimidine derivatives	2.88975e+08	4.24283e+08	4.01185e+08	6.72415e+08	2.79914e+08	5.58677e+08
M127T277	Thymine	Diazines	Pyrimidines and pyrimidine derivatives	3.78211e+07	9.35725e+07	8.41115e+07	5.02015e+07	3.20028e+07	1.65989e+07
M130T217	Pipecolic acid	Carboxylic acids and derivatives	Amino acids, peptides, and analogues	1.29876e+08	1.85003e+08	2.29236e+08	1.134e+08	6.316e+07	1.83382e+08
M130T731	(2E)-Decenoyl-ACP	Carboxylic acids and derivatives	Amino acids, peptides, and analogues	2.77672e+08	1.0686e+08	2.63722e+08	7.81172e+07	3.65568e+07	3.51949e+07
M136T464	Dopamine	Phenols	Benzenediols	1.17859e+08	1.21254e+08	1.22438e+08	1.24679e+08	1.19216e+08	1.23611e+08
M142T203	Betonicine	Carboxylic acids and derivatives	Amino acids, peptides, and analogues	3.66298e+08	4.28723e+08	5.8044e+08	6.1098e+07	1.56669e+08	5.35323e+07
M144T129	N-methyl-L-glutamic Acid	Carboxylic acids and derivatives	Amino acids, peptides, and analogues	5.45522e+08	8.40832e+07	1.61187e+08	3.77428e+08	4.29545e+08	5.40729e+08
M149T374	1-Methyladenine	Imidazopyrimidines	Purines and purine derivatives	1.81756e+08	1.49905e+08	1.6679e+08	1.42696e+08	2.65485e+08	1.17932e+08
M177T283	Isoferulic acid	Cinnamic acids and derivatives	Hydroxycinnamic acids and derivatives	4.23476e+07	3.9669e+07	6.01237e+07	3.74778e+07	3.22389e+07	3.74209e+07
M180T955	Theobromine	Imidazopyrimidines	Purines and purine derivatives	8.50672e+07	7.92517e+07	8.1827e+07	6.89027e+07	6.50128e+07	7.1198e+07
M180T311	L-Dopa	Carboxylic acids and derivatives	Amino acids, peptides, and analogues	1.61183e+08	1.95814e+09	6.2102e+08	3.87814e+08	7.49312e+08	2.32196e+08
M180T92	Glucosamine	Organooxygen compounds	Carbohydrates and carbohydrate conjugates	2.67854e+08	2.80436e+08	5.52941e+08	2.84906e+08	2.62343e+08	2.93762e+08
M191T95	Diaminopimelic acid	Carboxylic acids and derivatives	Amino acids, peptides, and analogues	1.32406e+08	1.55057e+08	3.35437e+07	4.94555e+07	4.95613e+07	1.49711e+08
M196T663	Phenazopyridine	Pyridines and derivatives	Aminopyridines and derivatives	3.17681e+07	3.75094e+07	5.85171e+07	2.49833e+07	5.79998e+07	9.46032e+07
M204T191	N-Acetylmannosamine	Organooxygen compounds	Carbohydrates and carbohydrate conjugates	4.67989e+07	5.17096e+07	5.47003e+07	3.19207e+07	7.24676e+07	5.85179e+07
M206T397	5-Methoxyindoleacetate	Indoles and derivatives	Indolyl carboxylic acids and derivatives	7.48058e+07	1.07821e+08	7.88965e+07	8.84322e+07	1.28135e+08	8.60816e+07
M275T891	Nandrolone	Steroids and steroid derivatives	Estrane steroids	1.08164e+08	1.606e+08	1.19348e+08	1.03942e+08	1.37629e+08	1.33427e+08
M289T516	Eriodictyol	Flavonoids	Flavans	575484	588010	432116	7.93904e+07	8.68919e+07	8.76435e+07
M301T454	Myricetin	Flavonoids	Flavones	3.30534e+07	3.51822e+07	4.81512e+07	4.43094e+07	5.17392e+07	2.48792e+07
M355T417	Chlorogenic acid	Organooxygen compounds	Alcohols and polyols	1.54335e+08	1.25286e+08	1.37291e+08	1.45986e+08	1.93203e+08	3.86097e+07
M145T989	8-Hydroxyquinoline			2.15659e+08	2.00096e+09	2.3224e+08	2.38976e+08	2.40914e+08	1.0034e+09
M132T377	Aminocaproic acid	Fatty Acyls	Fatty acids and conjugates	8.47849e+08	9.72125e+08	8.6436e+08	1.47565e+09	1.65879e+09	2.28578e+09
M152T862	(+)-Camphor			5.61793e+07	4.10655e+07	5.48018e+07	2.83276e+07	2.57869e+07	2.7765e+07
M152T926	Pulegone	Prenol lipids	Monoterpenoids	1.39929e+07	1.31214e+08	6.62146e+07	1.36036e+08	6.46084e+07	1.01687e+08
M143T965	5-(2-Hydroxyethyl)-4-methylthiazole	Azoles	Thiazoles	2.59491e+08	2.54628e+08	2.28578e+08	1.08528e+09	1.30523e+08	3.40677e+08
M172T296	Gabapentin			2.08742e+07	1.56848e+07	2.30136e+07	3.98372e+07	2.13934e+07	1.91557e+07
M189T81	N6,N6,N6-Trimethyl-L-lysine	Carboxylic acids and derivatives	Amino acids, peptides, and analogues	4.86603e+07	3.45301e+07	4.35011e+07	6.5477e+07	6.9357e+07	4.80942e+07
M219T641	Zerumbone	Prenol lipids	Sesquiterpenoids	1.03701e+07	2.88767e+06	2.28295e+06	1.20995e+07	1.10453e+07	2.51008e+06
M235T734	Polygodial	Endogenous Metabolites		1.88298e+07	2.28488e+07	2.21999e+07	2.25658e+07	1.77983e+07	1.41175e+07
M222T357	R-Salbutamol			2.37252e+07	2.2389e+07	2.24001e+07	2.63792e+07	2.82595e+07	3.05499e+07
M279T931	(9Z,11E,13E)-Octadecatrienoic acid			1.44396e+07	1.172e+07	8.80786e+06	5.85859e+06	3.46021e+06	4.20245e+06
M297T813	12,13-DHOME	Fatty Acyls	Fatty acids and conjugates	3.04451e+07	2.58203e+07	2.36774e+07	3.56948e+07	3.4017e+07	4.85135e+07
M301T808	Isotretinoin	Therapeutics/Prescription Drugs; Endogenous Metabolites		1.04692e+07	1.21282e+07	1.96691e+07	1.09705e+08	9.86345e+07	8.99697e+07
M326T792	10-Nitrolinoleic acid	Fatty Acyls	Lineolic acids and derivatives	6.29729e+07	7.54953e+07	7.95403e+07	7.55337e+07	6.89668e+07	5.43887e+07
M308T852	Oleoylethanolamide	Organonitrogen compounds	Amines	3.31602e+07	3.36303e+07	3.05734e+07	2.59943e+07	2.7326e+07	3.36657e+07
M356T798	(4Z,7Z,10Z,13Z,16Z,19Z)-Docosahexaenoic acid ethyl ester			4.95037e+07	4.16929e+07	8.87978e+07	2.28897e+06	1.66006e+07	1.14868e+06
M439T788	Oleanolic acid	Prenol lipids	Triterpenoids	2.2453e+07	2.47308e+07	2.02655e+07	2.03809e+07	2.16043e+07	2.18374e+07
M103T216	2-Ketobutyric acid	Keto acids and derivatives	Short-chain keto acids and derivatives	2.67538e+08	2.16057e+08	2.96918e+08	2.66716e+08	2.93516e+08	1.0511e+08
M104T107	Choline	Organonitrogen compounds	Quaternary ammonium salts	1.11849e+08	8.25463e+07	1.02179e+08	8.5494e+07	8.57421e+07	7.62435e+07
M112T102	Histamine	Organonitrogen compounds	Amines	7.72921e+07	8.31534e+07	1.06741e+08	6.65322e+07	5.69756e+07	9.70464e+07
M114T317	(S)-1-Pyrroline-5-carboxylate			5.19208e+07	7.28517e+07	7.62091e+07	1.26577e+08	1.25944e+08	5.92622e+07
M114T240	1-Pyrroline-5-carboxylic acid	Carboxylic acids and derivatives	Amino acids, peptides, and analogues	9.47328e+07	3.97983e+07	1.29988e+08	9.07516e+07	8.83466e+07	7.64015e+07
M132T964_2	N-Carbamoylputrescine	Carboximidic acids and derivatives	Carboximidic acids	1.70509e+09	9.38417e+08	2.54069e+09	3.59632e+09	9.1398e+08	4.09104e+09
M115T198	Dihydrouracil	Diazines	Pyrimidines and pyrimidine derivatives	5.74914e+07	7.80302e+07	9.16559e+07	4.37737e+07	5.04972e+07	8.04927e+07
M117T95	Glutarate semialdehyde	Fatty Acyls	Fatty acids and conjugates	2.01234e+08	2.12884e+08	2.33568e+08	4.67917e+08	4.55258e+08	4.84014e+08
M118T435	5-Hydroxypentanoic acid	Fatty Acyls	Fatty acids and conjugates	9.1181e+07	9.59093e+07	1.0079e+08	1.32138e+08	2.16413e+08	6.8623e+07
M118T667	L-2,4-diaminobutyric acid	Carboxylic acids and derivatives	Amino acids, peptides, and analogues	1.02617e+08	2.34272e+08	1.1454e+08	1.19222e+08	3.49884e+08	1.54761e+08
M119T431	2-Methylserine			5.47981e+07	5.61968e+07	5.51657e+07	4.8886e+07	5.19993e+07	6.14966e+07
M126T896	4-Aminocatechol			1.18015e+08	1.6095e+08	2.96897e+08	1.18943e+08	9.67881e+07	3.2045e+07
M127T350_1	Maltol	Pyrans	Pyranones and derivatives	6.74129e+08	2.14578e+09	2.57183e+09	1.45879e+09	3.97658e+08	1.59423e+09
M127T446	Triacetate lactone			2.62541e+08	6.25566e+08	1.67344e+08	6.27894e+07	3.22868e+08	7.67842e+08
M144T598	2-Naphthol	Naphthalenes	Naphthols and derivatives	1.80292e+08	1.71166e+08	2.01109e+08	8.36413e+07	7.98794e+07	8.16755e+07
M130T853	Pyrroline hydroxycarboxylic acid	Carboxylic acids and derivatives	Amino acids, peptides, and analogues	1.39286e+08	2.16618e+08	1.75082e+08	1.57892e+08	1.04069e+08	8.53631e+07
M130T549	1-Pyrroline-4-hydroxy-2-carboxylate	Pyrrolines		4.60146e+08	4.36018e+08	3.7768e+08	5.23889e+09	1.15601e+09	8.55476e+08
M136T351	4-Hydroxyphenylacetaldehyde	Benzene and substituted derivatives	Phenylacetaldehydes	3.12884e+07	2.50554e+07	6.8215e+06	3.16435e+07	3.7552e+07	2.25773e+07
M145T204	2-Keto-glutaramic acid	Keto acids and derivatives	Short-chain keto acids and derivatives	4.75228e+08	2.97043e+09	8.84271e+09	6.18831e+09	1.60045e+09	9.90297e+08
M148T73_4	(S)-2-Methylmalate			1.45735e+08	7.51909e+07	1.12805e+08	1.00838e+09	1.00389e+09	3.0835e+08
M152T271_2	3,4-Dihydroxyphenylacetaldehyde	Benzene and substituted derivatives	Phenylacetaldehydes	1.72465e+09	6.64171e+08	4.79636e+08	4.96183e+08	5.45776e+08	5.82877e+08
M155T727	(-)-Menthone	Prenol lipids	Monoterpenoids	2.62368e+07	3.48702e+07	3.58958e+07	3.03707e+07	3.48166e+07	3.05166e+07
M157T981	Phosphoglycolic acid	Organic phosphoric acids and derivatives	Phosphate esters	8.15003e+07	1.94554e+08	1.63366e+08	1.06378e+08	8.56851e+07	7.95841e+07
M156T220	(3S,5S)-Carbapenam-3-carboxylic acid			4.79294e+07	3.55247e+07	2.61392e+07	1.03405e+07	9.27103e+06	9.18292e+07
M156T169	(1R,6S)-6-Amino-5-oxocyclohex-2-ene-1-carboxylate			3.93904e+07	1.43023e+08	1.23592e+08	7.84896e+08	1.13541e+08	7.81163e+08
M162T163	7-Aminomethyl-7-carbaguanine	Pyrrolopyrimidines	Pyrrolo[2,3-d]pyrimidines	3.94267e+07	3.91501e+07	3.73149e+07	7.22536e+07	7.72261e+07	6.9876e+07
M189T114	(Z)-But-1-ene-1,2,4-tricarboxylate	Carboxylic acids and derivatives	Tricarboxylic acids and derivatives	1.29609e+08	1.20976e+08	1.37141e+08	1.73326e+08	1.78155e+08	1.6345e+08
M183T65	Se-Methylselenocysteine	Carboxylic acids and derivatives	Amino acids, peptides, and analogues	5.78382e+07	6.85428e+07	1.06361e+08	3.10669e+07	6.13017e+07	1.19213e+08
M193T580	(+)-7-Isojasmonic acid			2.52776e+07	2.68531e+07	1.80652e+07	3.30189e+07	2.73705e+07	2.82241e+07
M195T373	Leucodopachrome	Indoles and derivatives	Indolecarboxylic acids and derivatives	1.10701e+08	8.61093e+07	7.67988e+07	1.47022e+08	1.96512e+08	2.72617e+08
M195T728	Neocnidilide	Lactones	Gamma butyrolactones	7.54946e+07	5.88151e+07	7.66376e+07	7.65522e+07	7.42642e+07	8.08256e+07
M197T458	Cantharidin			3.27297e+08	2.51989e+08	2.65492e+08	1.86198e+08	1.77929e+08	2.75252e+08
M207T115	Homocitric acid	Carboxylic acids and derivatives	Tricarboxylic acids and derivatives	6.27505e+07	6.7218e+07	6.77069e+07	1.1477e+08	1.09387e+08	1.0324e+08
M209T620	trans-Isoasarone	Benzene and substituted derivatives	Phenols and derivatives	2.45128e+07	2.41892e+07	2.35334e+07	2.69399e+07	2.71142e+07	2.14514e+07
M213T665	Dodecanedioic acid	Fatty Acyls	Fatty acids and conjugates	1.71139e+07	1.5183e+07	1.85028e+07	2.40484e+07	2.16078e+07	1.67064e+07
M229T471	Traumatic Acid			4.56288e+07	6.55031e+07	9.15329e+06	8.94954e+06	7.69937e+06	8.18504e+06
M249T682	Abscisic aldehyde			5.16792e+07	6.41567e+07	5.53597e+07	6.12872e+07	5.24454e+07	6.58633e+07
M235T638	Confertifolin			2.95278e+07	3.14216e+07	3.2282e+07	1.20488e+07	2.00977e+07	2.14134e+07
M256T102_1	Nicotinate D-ribonucleoside	Organooxygen compounds	Carbohydrates and carbohydrate conjugates	3.12849e+08	3.55985e+08	3.62964e+08	2.61039e+08	2.42255e+08	3.86475e+08
M258T107	Glycerophosphocholine	Glycerophospholipids	Glycerophosphocholines	2.28792e+08	4.53994e+08	3.83472e+08	3.0371e+08	2.86291e+08	5.33858e+08
M243T435	3-Methoxy-4',5-dihydroxy-trans-stilbene			1.11191e+08	1.26788e+08	1.50173e+08	1.08278e+08	1.10663e+08	9.27603e+07
M266T470	Isoniazid alpha-ketoglutaric acid	Pyridines and derivatives	Pyridinecarboxylic acids and derivatives	1.54388e+07	1.51316e+07	1.61891e+07	1.43408e+07	1.39128e+07	1.31907e+07
M253T583	16-Oxopalmitate			5.21674e+07	4.66484e+07	4.47911e+07	7.25359e+07	6.48481e+07	6.58725e+07
M255T101	Nicotinamide riboside	Organooxygen compounds	Carbohydrates and carbohydrate conjugates	8.02557e+08	1.36888e+09	1.44114e+09	9.2747e+08	1.56738e+09	1.7616e+09
M257T416	Isoliquiritigenin	Linear 1,3-diarylpropanoids	Chalcones and dihydrochalcones	1.30071e+07	1.03269e+07	3.11593e+07	2.50137e+07	7.36805e+06	2.44036e+07
M263T462	Parthenin			4.20981e+07	5.21867e+07	5.47881e+07	3.92657e+07	4.51297e+07	3.02341e+07
M267T675_2	Xanthoxic acid			2.39653e+07	2.35349e+07	2.79453e+07	7.01501e+06	7.48166e+06	1.54115e+07
M273T819	Neocembrene			1.04108e+07	1.1035e+07	1.23904e+07	1.0416e+07	9.95796e+06	1.12099e+07
M279T711_1	10-Deoxymethynolide			1.2856e+07	1.30181e+07	1.34998e+07	4.87644e+07	5.16845e+07	3.27344e+07
M281T304	Cyclopeptine			4.0661e+06	3.03528e+06	3.95337e+06	799156	2.12131e+06	1.08963e+06
M285T471	(R,S)-Coclaurine			5.2921e+07	1.79749e+07	7.12555e+07	5.17478e+07	6.95825e+07	6.89909e+07
M307T656	Pyrethrosin			1.15018e+08	1.17853e+08	1.28829e+08	2.06377e+08	2.00389e+08	6.28548e+07
M293T698	9(S)-HPOT			1.78265e+08	4.30181e+08	1.57907e+08	3.6032e+08	1.20801e+08	3.43199e+08
M295T937	(2'E,4'Z,8E)-Colneleic acid	Fatty Acyls	Fatty acids and conjugates	4.87498e+07	3.49316e+07	3.51718e+07	3.16867e+07	3.03962e+07	1.64757e+07
M296T87	Dehypoxanthine futalosine			2.07211e+07	2.33282e+07	1.83905e+07	3.2393e+07	3.36732e+07	2.22874e+07
M298T780	cis-9,10-Epoxystearic acid			1.27851e+07	1.52329e+07	1.50579e+07	5.80112e+06	2.47522e+07	2.97642e+07
M298T729	3-Ketosphingosine			4.74841e+07	5.37194e+07	3.21397e+07	3.74366e+07	3.68823e+07	4.3234e+07
M309T733	2,3-Dinor-8-iso prostaglandin F2alpha			3.58638e+08	3.21213e+08	4.3628e+08	7.50779e+08	5.50815e+08	4.69584e+08
M312T398	(S)-Norlaudanine			5.05846e+07	4.9374e+07	3.07064e+07	5.75937e+07	6.00663e+07	8.96744e+07
M314T244	Geranyl diphosphate			2.82387e+07	3.09407e+07	2.99e+07	6.39538e+07	8.69351e+07	8.18019e+07
M337T97	Kyotorphin	Carboxylic acids and derivatives	Amino acids, peptides, and analogues	1.32221e+07	2.70653e+07	1.82394e+07	2.19488e+07	4.39511e+07	5.21099e+07
M332T102	5'-O-beta-D-Glucosylpyridoxine			1.04017e+08	9.39918e+07	9.36087e+07	2.2655e+08	2.15248e+08	1.39276e+08
M333T439	Gibberellin A4			2.1367e+07	2.36381e+07	1.95696e+07	1.78514e+07	1.83032e+07	1.8907e+07
M350T785	9S-hydroxy-11,15-dioxo-5Z,13E-prostadienoic acid	Fatty Acyls	Eicosanoids	7.25356e+07	5.15007e+07	5.14348e+07	2.69772e+07	2.45469e+07	1.13418e+07
M341T462	Isocorypalmine			2.13923e+07	2.33899e+07	2.0136e+07	3.05888e+07	3.16375e+07	2.47376e+07
M365T708	Dihydrocortisol	Steroids and steroid derivatives	Hydroxysteroids	1.44455e+07	5.03893e+06	1.38624e+07	2.6522e+07	2.7593e+07	1.71856e+07
M349T716	2-Hydroxy-6-pentadecylbenzoic acid	Benzene and substituted derivatives	Benzoic acids and derivatives	2.01769e+08	5.89666e+08	4.29591e+08	7.1538e+07	4.7041e+08	3.49146e+08
M352T825	Prostaglandin I2	Fatty Acyls	Eicosanoids	2.64223e+07	2.74373e+07	2.69257e+07	2.00622e+07	1.9433e+07	1.98974e+07
M376T605	Resolvin D2			2.81824e+07	2.89517e+07	4.13608e+07	2.82921e+07	2.5779e+07	3.77871e+07
M369T738	Misoprostol			1.2182e+07	2.73646e+07	1.28039e+07	1.59188e+06	1.94194e+06	1.61925e+06
M402T722	Myriocin			8.86338e+06	1.1688e+07	9.95643e+07	2.21317e+07	2.38911e+07	1.96698e+07
M413T358	4-Methylamino-4-de(dimethylamino)anhydrotetracycline			3.94213e+06	3.08537e+06	3.27572e+06	251039	445280	1.17735e+06
M438T599	Lunarine			2.76646e+07	2.60947e+07	2.45373e+07	6.4618e+07	5.3778e+07	5.86308e+07
M424T915	Lupenone			2.40342e+07	2.77993e+07	2.53864e+07	1.88876e+07	1.74612e+07	5.00551e+06
M468T458	Gentamicin A			7.32505e+07	8.83641e+07	8.34002e+07	3.29859e+07	1.17014e+08	8.41888e+07
M538T461	6-O-Methyldeacetylisoipecoside			3.90232e+07	3.79018e+07	2.85806e+07	2.2055e+07	2.21122e+07	1.81819e+07
M571T856	3,4-Dihydrospheroidene			4.19885e+07	2.18882e+07	1.82405e+07	2.61576e+07	4.21955e+07	4.77486e+07
M158T874	5-Acetamidovalerate	Carboxylic acids and derivatives	Carbonyl compounds	1.15383e+08	1.23708e+07	1.55754e+07	1.16697e+08	2.93886e+07	1.05702e+08
M325T102	4-O-beta-D-Glucosyl-4-hydroxycinnamate	Benzene and substituted derivatives	Alcohols and polyols	1.61786e+08	1.53961e+08	1.39439e+08	2.11719e+08	1.44966e+08	1.33017e+08
M325T149_2	p-Coumaroyl-D-glucose	Benzene and substituted derivatives	1-hydroxy-2-unsubstituted benzenoids	7.06006e+08	9.68842e+08	8.39852e+08	4.84685e+08	6.73772e+08	4.56579e+08
M337T326_2	p-Coumaroyl quinic acid	Benzene and substituted derivatives	1-hydroxy-2-unsubstituted benzenoids	1.07846e+09	2.07975e+09	1.73727e+09	5.56896e+09	4.48262e+09	1.65505e+09
M193T915	5-Keto-D-gluconate	Carboxylic acids and derivatives	Alcohols and polyols	9.49263e+06	3.09072e+06	7.75442e+06	4.06442e+06	4.79178e+06	3.99767e+06
M299T94	4-(beta-D-Glucosyloxy)benzoate	Benzene and substituted derivatives	Alcohols and polyols	7.16855e+07	6.18176e+07	1.97847e+07	1.13768e+07	1.07715e+07	8.1237e+06
M221T414	6-Acetyl-D-glucose	Carboxylic acids and derivatives	Alcohols and polyols	1.83644e+06	1.95439e+07	1.46612e+07	1.29277e+07	1.62825e+07	1.40196e+07
M177T797	(Z)-4-Hydroxy-6-dodecenoic acid lactone	Carboxylic acids and derivatives	Alcohols and polyols	1.15728e+07	9.5895e+06	6.58035e+07	1.00845e+07	5.16749e+07	2.64219e+07
M116T959	4-Methylaminobutyrate	Carboxylic acids and derivatives	Amines	1.02682e+09	5.71867e+08	1.7866e+09	2.18621e+09	5.22182e+08	1.32857e+09
M128T943	3-Aminopentanedioate	Carboxylic acids and derivatives	Amines	1.56191e+09	1.89465e+09	6.49326e+08	1.5066e+09	7.46494e+08	1.38795e+09
M359T415	Riboflavin reduced	Azacyclic compounds	Alcohols and polyols	974911	2.87726e+06	3.69871e+06	3.0621e+07	2.93731e+07	2.91113e+07
M129T159	Ketoleucine	Carboxylic acids and derivatives	Alpha-keto acids and derivatives	9.65874e+07	1.02605e+08	1.01897e+08	1.06704e+08	1.55785e+08	7.12644e+07
M344T147_1	Guanosine 2',3'-cyclic phosphate	Azacyclic compounds	Alcohols and polyols	1.30436e+07	1.88057e+07	1.12417e+07	1.95008e+07	1.94822e+07	2.41989e+07
M311T101	Dhurrin	Benzene and substituted derivatives	1-hydroxy-2-unsubstituted benzenoids	6.82713e+07	5.76624e+07	6.60844e+07	2.43827e+07	2.89067e+07	2.26712e+07
M321T377	3'-Ketolactose	Organic oxides	Alcohols and polyols	2.93701e+06	2.30923e+06	2.59311e+06	1.2007e+07	1.59961e+07	1.5013e+07
M291T664	12-OPDA	Carboxylic acids and derivatives	Carbonyl compounds	1.38304e+07	1.48994e+07	1.25374e+07	1.70343e+07	1.70459e+07	5.6067e+07
M193T873	D-Mannuronate	Carboxylic acids and derivatives	Alcohols and polyols	6.45393e+06	5.43553e+06	7.06504e+06	1.34004e+06	3.01189e+06	2.56804e+06
M337T160	Indole-3-acetyl-myo-inositol	Azacyclic compounds	Alcohols and polyols	2.48848e+07	2.79787e+07	2.61731e+07	3.40058e+07	3.68485e+07	3.09852e+07
M450T374	Indol-3-ylacetyl-myo-inositol L-arabinoside	Azacyclic compounds	Alcohols and polyols	1.59593e+06	1.66099e+06	844098	1.84689e+07	1.82953e+07	1.78851e+07
M160T94	1-Amino-1-deoxy-scyllo-inositol	Organonitrogen compounds	Alcohols and polyols	2.03669e+08	2.50232e+08	5.58068e+08	6.97258e+07	6.80288e+07	7.79802e+07
M193T699	D-Galacturonate	Carboxylic acids and derivatives	Alcohols and polyols	2.95037e+07	6.54669e+07	2.63786e+07	4.75869e+07	5.81878e+07	9.88881e+06
M177T225	L-Galactono-1,5-lactone			5.4225e+07	3.56249e+07	8.21622e+07	2.7578e+07	4.0722e+07	3.90428e+07
M179T951	1D-chiro-Inositol			3.3017e+08	4.22892e+08	2.86628e+08	4.35166e+08	1.10563e+09	2.79633e+08
M116T541	L-Aspartate-semialdehyde	Carboxylic acids and derivatives	Amines	2.31488e+07	1.73007e+07	5.46038e+07	3.46775e+07	4.50251e+07	3.596e+07
M147T474	L-Xylonate	Carboxylic acids and derivatives	Alcohols and polyols	4.6967e+07	5.12278e+07	6.10781e+07	3.41645e+07	7.70753e+07	2.18701e+07
M147T685	L-Lyxonate	Carboxylic acids and derivatives	Alcohols and polyols	5.30978e+07	4.59993e+07	3.82598e+07	1.15441e+08	9.79684e+07	1.01794e+08
M253T540	Galactosylglycerol	Glycerolipids	Alcohols and polyols	1.17496e+08	1.10622e+08	5.36978e+07	9.58246e+07	8.61948e+07	6.25002e+07
M343T143_3	Melibiitol	Fatty Acyls	Alcohols and polyols	4.49526e+07	3.80746e+07	3.22794e+07	2.18716e+07	2.57794e+07	2.0156e+07
M357T260	Loganate	Carboxylic acids and derivatives	Alcohols and polyols	1.78945e+07	2.28643e+07	2.77169e+07	2.01778e+07	2.65715e+07	2.60401e+07
M294T801	13-OxoODE	Carboxylic acids and derivatives	Acryloyl compounds	2.90528e+07	3.09122e+07	2.70505e+07	6.76268e+06	2.47213e+07	2.22146e+07
M131T639	L-Leucine	Carboxylic acids and derivatives	Amines	2.55669e+07	7.51051e+06	8.5478e+06	6.3435e+06	7.75777e+06	2.00174e+07
M387T367	Geniposide	Carboxylic acids and derivatives	Alcohols and polyols	1.01298e+08	2.14243e+07	9.16246e+07	3.77473e+07	4.78314e+07	3.83627e+07
M419T341	Lamioside	Carboxylic acids and derivatives	Alcohols and polyols	3.88477e+06	5.56161e+06	3.74947e+06	8.23453e+06	8.54299e+06	5.36185e+06
M312T707	9,10-12,13-Diepoxyoctadecanoate	Carboxylic acids and derivatives	Carbonyl compounds	3.32361e+07	3.66352e+07	3.61519e+07	3.86998e+07	3.94673e+07	3.176e+07
M101T491	Ethylmethylacetic acid	Fatty Acyls	Fatty acids and conjugates	3.75516e+07	1.86396e+08	3.85472e+07	4.59441e+07	3.33019e+07	8.91688e+07
M103T77	Malonate			2.57367e+07	2.28892e+07	2.35155e+07	1.75242e+07	1.79147e+07	2.36205e+07
M105T545	Glyceric acid	Organooxygen compounds	Carbohydrates and carbohydrate conjugates	6.06854e+06	1.94295e+07	5.38937e+06	5.42302e+07	5.89703e+07	3.01227e+07
M128T708	Pyroglutamic acid	Carboxylic acids and derivatives	Amino acids, peptides, and analogues	1.06043e+08	2.84462e+08	1.87583e+08	4.61921e+08	1.08484e+08	4.00512e+08
M113T898	Creatinine	Carboxylic acids and derivatives	Amino acids, peptides, and analogues	6.01775e+06	1.06648e+07	6.23075e+06	1.28909e+07	5.19114e+06	1.0818e+07
M115T853	Caproic acid	Fatty Acyls	Fatty acids and conjugates	7.65028e+08	7.96153e+08	8.93037e+08	9.23527e+08	1.27694e+09	1.06505e+09
M116T76	Fumaric acid	Carboxylic acids and derivatives	Dicarboxylic acids and derivatives	7.70782e+07	5.1534e+07	9.48407e+07	5.24446e+07	1.80179e+08	3.89888e+07
M116T904	trans-1,2-Cyclohexanediol			1.91616e+07	2.56188e+08	4.60012e+07	1.68766e+07	1.03837e+08	1.71835e+07
M134T258	Adenine	Imidazopyrimidines	Purines and purine derivatives	6.66682e+08	3.5918e+08	3.57688e+08	2.34303e+09	7.4625e+08	2.77921e+08
M117T905_2	5-Aminopentanoic acid	Carboxylic acids and derivatives	Amino acids, peptides, and analogues	2.44575e+10	2.22269e+10	1.73261e+10	2.16309e+10	2.68029e+10	2.485e+10
M116T885	Betaine	Carboxylic acids and derivatives	Amino acids, peptides, and analogues	6.50622e+07	2.45381e+07	6.73284e+07	2.84713e+07	6.84093e+07	2.00663e+07
M117T567	Succinic acid	Carboxylic acids and derivatives	Dicarboxylic acids and derivatives	4.86476e+07	5.426e+07	9.48931e+07	1.00234e+08	1.03613e+08	5.88966e+07
M117T872	Methylmalonic acid	Carboxylic acids and derivatives	Dicarboxylic acids and derivatives	1.8251e+08	7.92803e+07	1.03635e+08	1.30314e+08	1.07132e+08	6.00033e+07
M118T89	L-Threonine	Carboxylic acids and derivatives	Amino acids, peptides, and analogues	5.54642e+07	1.78977e+08	8.01227e+07	1.03109e+08	7.28658e+07	2.64256e+07
M119T149	3-Methylthiopropionic acid	Fatty Acyls	Fatty acids and conjugates	9.02484e+07	2.78058e+07	9.86002e+07	5.81251e+07	5.74776e+07	1.49843e+08
M137T146	Urocanic acid	Azoles	Imidazoles	7.76227e+06	8.13755e+06	7.29518e+06	1.55331e+07	1.91226e+07	1.24902e+07
M121T916	Phenylethylamine	Benzene and substituted derivatives	Phenethylamines	1.77159e+06	825955	3.07653e+06	2.19954e+06	3.03815e+06	1.35705e+06
M122T199	Nicotinic acid	Pyridines and derivatives	Pyridinecarboxylic acids and derivatives	1.03781e+08	5.05968e+07	3.59546e+07	1.27297e+08	1.40405e+08	8.79896e+06
M125T566	Ciliatine	Organic phosphonic acids and derivatives	Organic phosphonic acids	7.38776e+07	3.04099e+07	2.25439e+07	5.31281e+07	5.42499e+07	1.23533e+07
M145T88	L-Glutamine	Carboxylic acids and derivatives	Amino acids, peptides, and analogues	2.09214e+08	4.43341e+08	7.59957e+07	5.18815e+07	4.72279e+07	3.45248e+07
M130T821	L-Isoleucine	Carboxylic acids and derivatives	Amino acids, peptides, and analogues	2.17375e+09	3.66402e+09	3.15343e+09	3.89189e+09	6.05781e+09	2.09993e+09
M131T634	D-Xylose	Organooxygen compounds	Carbohydrates and carbohydrate conjugates	5.08979e+07	1.06115e+08	2.10357e+07	1.76348e+07	3.49769e+07	8.40976e+07
M151T953	Ribitol	Organooxygen compounds	Carbohydrates and carbohydrate conjugates	1.09859e+09	1.29631e+09	2.98297e+09	1.49697e+10	1.0287e+09	9.31519e+08
M151T759	D-Xylitol	Organooxygen compounds	Carbohydrates and carbohydrate conjugates	5.81117e+08	4.55117e+08	3.4548e+08	4.10395e+08	4.79854e+08	2.33909e+08
M135T845	Phenyl acetate			2.25011e+07	3.24275e+07	3.58576e+07	1.28431e+08	1.39735e+08	2.03938e+08
M137T343_1	Salicylic acid	Benzene and substituted derivatives	Benzoic acids and derivatives	1.78425e+08	2.01172e+08	1.96518e+08	1.87843e+08	1.97407e+08	1.76935e+08
M137T94	3-Hydroxybenzoic acid	Benzene and substituted derivatives	Benzoic acids and derivatives	1.63562e+08	1.88056e+08	1.76412e+08	8.09841e+06	7.59805e+06	9.02751e+06
M137T707	4-Hydroxybenzoic acid	Benzene and substituted derivatives	Benzoic acids and derivatives	2.11071e+07	2.20176e+07	2.15381e+07	1.20687e+07	2.36247e+07	4.03703e+07
M159T135	Oxoadipic acid	Keto acids and derivatives	Medium-chain keto acids and derivatives	1.73743e+08	1.75098e+08	2.32458e+08	2.96404e+08	3.06827e+08	2.88954e+08
M144T851	4-Acetamidobutanoic acid	Carboxylic acids and derivatives	Amino acids, peptides, and analogues	1.7291e+07	2.0882e+07	2.69296e+07	3.54951e+07	2.40946e+07	3.49345e+07
M145T76	Oxoglutaric acid	Keto acids and derivatives	Gamma-keto acids and derivatives	4.09088e+07	5.96852e+07	5.65754e+07	5.2725e+07	5.40599e+07	4.8836e+07
M163T269	4-Hydroxycinnamic acid	Cinnamic acids and derivatives	Hydroxycinnamic acids and derivatives	1.7092e+08	5.00685e+07	1.87453e+08	4.34544e+07	1.29644e+08	5.09742e+07
M165T851	3-Methylxanthine	Imidazopyrimidines	Purines and purine derivatives	5.3654e+06	3.00769e+07	2.1027e+07	1.22517e+07	2.96675e+07	3.26644e+07
M173T118	Dehydroascorbate			1.94802e+08	2.06584e+08	2.0135e+08	2.34589e+08	2.09635e+08	9.08071e+07
M173T99	Shikimic acid	Organooxygen compounds	Alcohols and polyols	3.67754e+07	3.07912e+07	3.29751e+07	3.00876e+07	2.83996e+07	3.11071e+07
M173T138_2	Suberic acid	Fatty Acyls	Fatty acids and conjugates	4.23528e+07	3.93213e+07	3.30069e+07	3.0989e+07	2.8635e+07	3.1365e+07
M175T138	Guanidinosuccinic acid	Carboxylic acids and derivatives	Amino acids, peptides, and analogues	5.18635e+07	5.44031e+07	5.34481e+07	6.66635e+07	5.1006e+07	4.65963e+07
M179T184	D-Mannose	Organooxygen compounds	Carbohydrates and carbohydrate conjugates	1.36876e+07	8.70121e+07	1.33884e+07	3.95204e+07	3.0812e+07	3.24271e+07
M163T988_2	L-Fucose	Organooxygen compounds	Carbohydrates and carbohydrate conjugates	5.3845e+06	4.14782e+06	4.40356e+06	6.94499e+06	6.59252e+06	1.6403e+06
M167T96	Uric acid	Imidazopyrimidines	Purines and purine derivatives	1.16843e+07	9.66839e+06	7.77901e+06	2.49779e+07	2.47089e+07	1.65991e+07
M187T230	Azelaic acid	Fatty Acyls	Fatty acids and conjugates	1.33736e+08	1.33348e+08	1.16066e+08	1.35088e+08	1.12942e+08	1.25511e+08
M171T83	3-Dehydroshikimate			7.30177e+07	6.82464e+07	1.05666e+08	5.1497e+07	4.91157e+07	5.33077e+07
M172T480	N-Acetylleucine	Carboxylic acids and derivatives	Amino acids, peptides, and analogues	4.56735e+07	1.12811e+08	1.73297e+08	4.89201e+07	1.60883e+08	8.43861e+07
M191T72_2	Citric acid	Carboxylic acids and derivatives	Tricarboxylic acids and derivatives	8.13541e+06	9.53592e+06	1.33608e+07	1.18253e+07	7.88521e+06	1.04081e+07
M173T92	1H-Indole-3-acetamide	Indoles and derivatives	Indoles	3.57815e+07	1.46084e+07	3.15235e+07	5.11555e+07	5.14499e+07	3.06016e+07
M173T90	L-Arginine	Carboxylic acids and derivatives	Amino acids, peptides, and analogues	2.21572e+08	7.11394e+07	2.81012e+08	7.26562e+08	7.78571e+08	1.93633e+08
M196T81	Gluconic acid	Organooxygen compounds	Carbohydrates and carbohydrate conjugates	8.81721e+07	3.04459e+08	1.60696e+07	9.1911e+07	7.41534e+07	7.67109e+07
M161T581	Alpha-D-Glucose	Organooxygen compounds	Carbohydrates and carbohydrate conjugates	1.08754e+08	1.02888e+08	1.01644e+08	1.03033e+08	9.93154e+07	9.22218e+07
M181T95	Sorbitol	Organooxygen compounds	Carbohydrates and carbohydrate conjugates	2.96838e+07	1.43122e+07	7.11337e+06	7.29846e+06	3.66387e+07	2.60177e+07
M191T850	5-Hydroxyindoleacetic acid	Indoles and derivatives	Indolyl carboxylic acids and derivatives	3.68084e+07	4.84671e+07	4.95607e+07	8.86479e+06	1.10986e+07	5.36616e+08
M191T82_1	Quinate			5.86207e+07	5.21544e+07	9.87862e+07	1.49373e+08	3.90152e+08	1.60191e+08
M218T148	Pantothenic acid	Alcohols and polyols	Polyols	1.32869e+07	6.28126e+07	1.8487e+08	9.10195e+07	1.16298e+08	1.39751e+08
M221T829	N-Acetyl-D-glucosamine	Organooxygen compounds	Carbohydrates and carbohydrate conjugates	6.35248e+06	1.48146e+07	5.69421e+06	1.03148e+07	1.69687e+07	5.50166e+06
M206T152	N-Acetyl-L-phenylalanine	Carboxylic acids and derivatives	Amino acids, peptides, and analogues	4.18845e+06	2.04014e+07	1.89532e+07	1.95148e+07	1.71721e+07	2.25272e+07
M215T970	12-Hydroxydodecanoic acid	Hydroxy acids and derivatives	Medium-chain hydroxy acids and derivatives	5.54813e+07	8.64828e+07	6.95808e+07	9.48761e+07	8.69857e+07	8.29888e+07
M223T731_1	Thymidine	Pyrimidine nucleosides	Pyrimidine 2'-deoxyribonucleosides	3.79115e+07	4.96393e+06	2.91729e+07	9.04226e+06	3.62015e+07	2.54322e+07
M241T746	Pentadecanoic acid	Fatty Acyls	Fatty acids and conjugates	1.37413e+08	1.04894e+08	1.02331e+08	1.2474e+08	9.14516e+07	1.59076e+08
M243T162_2	Uridine	Pyrimidine nucleosides		2.99741e+08	2.83759e+08	3.23292e+08	1.17435e+09	9.587e+08	7.63526e+08
M255T851	Palmitic acid	Fatty Acyls	Fatty acids and conjugates	1.40373e+07	1.05682e+07	1.02959e+07	6.95882e+06	7.92008e+06	9.52175e+06
M282T266_2	Guanosine	Purine nucleosides		3.94845e+08	3.88365e+08	4.68055e+08	9.64825e+06	1.53432e+07	5.00065e+07
M283T629	Biochanin A	Isoflavonoids	O-methylated isoflavonoids	1.96933e+06	7.91034e+06	2.52251e+06	9.86933e+06	9.08071e+06	1.16649e+07
M265T734	Stearic acid	Fatty Acyls	Fatty acids and conjugates	8.88864e+07	1.73671e+07	6.64761e+07	4.74573e+08	4.43123e+08	3.94272e+08
M269T757	Dehydroepiandrosterone	Steroids and steroid derivatives	Androstane steroids	7.71877e+07	6.72471e+07	7.88536e+07	5.18732e+07	5.133e+07	4.76783e+07
M271T791	17a-Estradiol	Steroids and steroid derivatives	Estrane steroids	1.21398e+08	1.08489e+08	1.14042e+08	1.00805e+08	1.06353e+08	1.122e+08
M282T869	(9E)-Octadecenoic acid			9.72851e+07	7.80607e+07	4.96408e+07	3.5714e+07	1.97866e+07	2.1606e+08
M297T882	Nonadecanoic acid	Fatty Acyls	Fatty acids and conjugates	2.59258e+07	2.5878e+07	2.07146e+07	2.96994e+07	2.84291e+07	3.40924e+07
M299T871	all-trans-Retinoic acid	Prenol lipids	Retinoids	997019	2.88879e+08	1.07224e+06	51809.8	1.71109e+07	4.24554e+06
M301T611	Quercetin	Flavonoids	Flavones	3.9514e+07	3.2387e+07	3.407e+07	3.37133e+06	6.49394e+07	6.32749e+07
M303T492	Taxifolin			1.20463e+07	1.08659e+07	1.10265e+07	1.08194e+07	9.82009e+06	1.03506e+07
M309T758	Ribose 1,5-bisphosphate	Organooxygen compounds	Carbohydrates and carbohydrate conjugates	4.37983e+07	4.77787e+07	4.22183e+07	7.75113e+06	7.24797e+06	2.39761e+07
M341T143_2	Melibiose	Organooxygen compounds	Carbohydrates and carbohydrate conjugates	2.05364e+07	1.30233e+07	1.46007e+07	2.14395e+06	5.18175e+06	1.83967e+06
M341T91	Trehalose	Organooxygen compounds	Carbohydrates and carbohydrate conjugates	5.95936e+08	5.64663e+08	5.82014e+08	1.08986e+09	1.23892e+09	1.06495e+09
M441T779	Folic acid	Carboxylic acids and derivatives	Amino acids, peptides, and analogues	1.03877e+07	1.16223e+07	8.98556e+06	2.06685e+07	2.50524e+07	1.89589e+07
M425T810	Lanosterin	Prenol lipids	Triterpenoids	1.17661e+07	1.42182e+07	1.23205e+07	1.3689e+07	9.9116e+06	9.97092e+06
M447T483	Astragalin	Flavonoids	Flavonoid glycosides	1.51779e+08	5.53854e+07	1.41852e+08	1.43703e+08	1.60534e+08	1.34087e+08
M465T842_1	Glycocholic acid			1.48608e+07	3.53298e+07	2.05502e+07	3.11993e+07	3.29802e+07	4.64592e+07
M521T411	Oleuropein			7.29867e+06	6.42001e+06	5.55575e+06	827590	947083	1.40813e+06
M101T204	L-Erythrulose	Organooxygen compounds	Carbohydrates and carbohydrate conjugates	6.33734e+07	6.27538e+07	6.48833e+07	5.03224e+07	5.06915e+07	5.2297e+07
M129T564	Itaconate	Fatty Acyls	Fatty acids and conjugates	9.48098e+07	1.43185e+08	1.60586e+08	1.64435e+08	1.38985e+08	1.83664e+08
M131T459	L-Ribulose	Organooxygen compounds	Carbohydrates and carbohydrate conjugates	2.96529e+08	1.57214e+08	5.25258e+07	7.62063e+07	5.35572e+07	4.86314e+07
M133T537	L-Malic acid	Fatty Acyls	Fatty acids and conjugates	1.70056e+07	1.18108e+08	1.8502e+07	2.95489e+07	3.01631e+07	4.51587e+07
M135T82	Threonic acid	Organooxygen compounds	Carbohydrates and carbohydrate conjugates	1.31417e+08	1.62053e+08	1.42097e+08	1.47679e+08	4.09894e+08	1.44467e+08
M177T90	Gluconolactone	Organooxygen compounds	Carbohydrates and carbohydrate conjugates	4.9635e+07	1.08421e+08	1.96579e+07	1.64732e+07	1.70397e+07	7.86304e+07
M181T777	L-Iditol	Organooxygen compounds	Carbohydrates and carbohydrate conjugates	3.67636e+08	1.88869e+08	5.61754e+07	6.31807e+07	4.04574e+08	4.33945e+07
M165T791	L-3-Phenyllactic acid	Phenylpropanoic acids		2.36434e+08	1.75612e+08	2.11448e+08	2.26052e+08	2.13465e+08	2.79828e+08
M169T281	Gallic acid	Benzene and substituted derivatives	Benzoic acids and derivatives	8.54151e+06	9.84502e+06	1.30363e+07	4.37056e+06	4.3688e+06	5.82786e+06
M193T709	D-Glucuronic acid	Organooxygen compounds	Carbohydrates and carbohydrate conjugates	1.09214e+07	7.99904e+06	9.18338e+06	2.20775e+06	2.24444e+06	8.24628e+06
M179T365	L-Gulose	Organooxygen compounds	Carbohydrates and carbohydrate conjugates	2.41581e+07	3.10006e+07	2.37571e+07	2.10556e+07	1.95132e+07	1.59906e+07
M179T328	Fructose-1P	Carbohydrates and carbohydrate conjugates	Monosaccharides	8.44572e+07	8.74861e+07	7.02981e+07	6.07654e+07	9.61963e+07	4.15739e+07
M181T609	Mannitol	Organooxygen compounds	Carbohydrates and carbohydrate conjugates	5.76695e+07	8.99147e+07	6.01498e+07	3.46018e+08	3.82179e+08	3.63963e+08
M201T376	Sebacic acid	Fatty Acyls	Fatty acids and conjugates	5.87726e+07	6.19702e+07	7.42895e+07	4.16512e+07	1.0001e+08	4.49201e+07
M191T325	Isocitric acid	Carboxylic acids and derivatives	Tricarboxylic acids and derivatives	6.8469e+06	4.27041e+06	7.22028e+06	5.5259e+06	8.38677e+06	3.04522e+06
M209T463	Jasmonic acid	Fatty Acyls	Lineolic acids and derivatives	1.49448e+07	6.57561e+07	3.34597e+07	2.22945e+07	7.15441e+06	5.89445e+06
M191T82_2	D-Glucarate	Organooxygen compounds	Carbohydrates and carbohydrate conjugates	5.10748e+08	1.99943e+08	9.05629e+08	2.66763e+08	1.60679e+09	8.05299e+08
M271T850	16-Hydroxy hexadecanoic acid	Fatty Acyls	Fatty acids and conjugates	1.10379e+08	1.12131e+08	2.71439e+07	8.32436e+07	1.0616e+08	3.85398e+07
M254T930	Palmitoleic acid	Fatty Acyls	Fatty acids and conjugates	7.9878e+06	3.69889e+06	8.60864e+06	8.50627e+06	7.96209e+06	4.33371e+06
M267T824	Pentostatin	Imidazodiazepines		6.39841e+08	5.90531e+08	1.30682e+08	6.19679e+08	3.30712e+08	3.14715e+08
M295T850	Alpha-dimorphecolic acid	Fatty Acyls	Lineolic acids and derivatives	3.48086e+08	4.12815e+08	3.6819e+08	1.41775e+09	1.71202e+09	1.97568e+09
M311T724_2	13-L-Hydroperoxylinoleic acid	Fatty Acyls	Lineolic acids and derivatives	1.87913e+09	4.77833e+09	3.68989e+09	7.32323e+09	8.292e+09	3.18575e+09
M313T683	9,10-DHOME	Fatty Acyls	Fatty acids and conjugates	1.24942e+07	7.7841e+06	1.03541e+07	2.30241e+07	2.26575e+07	2.58305e+07
M301T933	Isopimaric acid	Prenol lipids	Diterpenoids	649046	2.22248e+08	1.86351e+06	704010	576603	3.54783e+06
M315T726	15-Deoxy-d-12,14-PGJ2	Fatty Acyls	Eicosanoids	1.10057e+07	1.63938e+07	7.95829e+06	1.0857e+07	9.76429e+06	1.68136e+07
M323T96_1	UMP	Pyrimidine nucleotides	Pyrimidine ribonucleotides	1.74401e+07	4.75617e+07	6.35515e+07	1.30319e+08	1.22556e+08	1.37565e+08
M333T793	13,14-Dihydro-15-keto-PGE2	Fatty Acyls	Eicosanoids	1.16288e+07	1.23322e+07	1.061e+07	3.4975e+07	2.49312e+07	1.67641e+07
M362T99	GMP	Purine nucleotides	Purine ribonucleotides	1.11113e+07	1.19551e+07	9.37481e+06	4.57859e+06	3.87079e+06	263084
M389T487	Lubiprostone	Fatty Acyls	Eicosanoids	3.1623e+07	1.7701e+07	4.69149e+07	4.83684e+07	2.0419e+07	8.19616e+07
M457T102	Amygdalin	Organooxygen compounds	Carbohydrates and carbohydrate conjugates	4.0371e+06	1.45987e+07	3.9651e+06	2.32937e+06	351924	1.01936e+06
M503T90	Raffinose	Organooxygen compounds	Carbohydrates and carbohydrate conjugates	1.66146e+07	2.4981e+07	1.69924e+07	2.67404e+07	2.77931e+07	3.02101e+07
M497T275	1,5-Dicaffeoylquinic acid	Alcohols and polyols	Cyclic alcohols and derivatives	1.40741e+06	3.00466e+06	3.62534e+06	914830	679893	532281
M565T79_2	Uridine diphosphate glucose	Pyrimidine nucleotides	Pyrimidine nucleotide sugars	5.17798e+07	1.22777e+08	3.04411e+08	7.13851e+07	6.35512e+07	1.19185e+08
M609T502	Hesperidin	Flavonoids	Flavonoid glycosides	7.67661e+07	5.57205e+07	7.88691e+07	3.85337e+07	1.40035e+08	4.63283e+07
M161T635	D-Galactose			5.7656e+07	7.16464e+07	9.85149e+07	9.10666e+06	8.1035e+07	3.16241e+07
M179T157	alpha-D-Mannose			2.13842e+07	4.56685e+07	1.30171e+08	4.10237e+07	2.11889e+07	2.21892e+07
M304T101	2',3'-Cyclic CMP			9.47717e+07	9.86206e+07	9.7353e+07	1.33675e+08	1.25194e+08	1.26418e+08
M177T490	Gulonic acid	Hydroxy acids and derivatives	Medium-chain hydroxy acids and derivatives	3.47727e+07	6.49312e+07	1.5603e+08	7.0936e+07	9.27663e+07	6.49846e+07
M609T669	Multinoside A	Flavonoids	Flavonoid glycosides	1.24905e+07	4.03485e+06	1.83721e+07	1.49585e+07	1.53101e+07	1.14939e+07
M123T304	3-Hydroxybenzyl alcohol glucoside	Organooxygen compounds	Carbohydrates and carbohydrate conjugates	6.27875e+06	9.2231e+06	2.38125e+07	6.9433e+06	6.15729e+06	5.22134e+07
M129T463	Citramalic acid	Fatty Acyls	Fatty acids and conjugates	4.79849e+07	5.48463e+07	4.37105e+07	3.49084e+07	4.18881e+07	3.53899e+07
M129T467	3-Methyl-2-oxovaleric acid	Keto acids and derivatives	Short-chain keto acids and derivatives	2.63722e+07	6.81086e+07	6.32991e+07	6.16973e+07	4.90495e+07	6.61053e+07
M137T653	3,4-Dihydroxybenzaldehyde	Benzene and substituted derivatives	Benzaldehydes	2.32412e+07	2.75667e+07	7.30431e+07	8.1757e+06	1.64659e+07	2.47229e+07
M179T262	D-Glucose	Organooxygen compounds	Carbohydrates and carbohydrate conjugates	4.9282e+07	4.793e+07	6.0952e+07	3.50745e+07	4.01158e+07	4.56878e+07
M214T351	Harmaline	Harmala alkaloids		1.47628e+07	3.35506e+07	1.73435e+07	1.01364e+07	1.09303e+07	9.47056e+06
M215T854_2	Bergapten	Coumarins and derivatives	Furanocoumarins	3.3006e+07	2.82538e+07	3.19514e+07	5.50485e+06	4.53563e+06	4.83481e+06
M317T742	5-KETE	Fatty Acyls	Fatty acids and conjugates	1.6755e+07	1.77315e+07	1.74603e+07	6.04822e+07	5.51191e+07	7.11255e+07
M352T368	Griseofulvin	Benzofurans		2.63769e+07	5.14726e+06	2.49501e+07	4.96607e+06	4.04012e+06	5.77523e+06
M373T236_2	Geniposidic acid	Prenol lipids	Terpene glycosides	7.68177e+08	9.82267e+08	1.16715e+09	5.72154e+08	3.75816e+08	5.7456e+08
M435T333	Phlorizin	Flavonoids	Flavonoid glycosides	4.22955e+07	3.35394e+07	4.76405e+07	1.62424e+07	2.49278e+07	2.1904e+07
M455T784	Ursolic acid	Prenol lipids	Triterpenoids	5.44262e+07	3.79375e+07	4.38591e+07	3.96108e+07	5.63012e+07	4.86412e+07
M503T143_1	Melezitose	Organooxygen compounds	Carbohydrates and carbohydrate conjugates	1.78172e+07	1.83299e+07	1.90861e+07	1.25827e+07	1.9623e+07	1.70516e+07
M609T964	Rutin	Flavonoids	Flavonoid glycosides	1.62701e+07	8.7429e+06	1.40021e+07	1.26468e+07	1.20686e+07	4.45962e+06
M122T603	Picolinic acid	Pyridines and derivatives	Pyridinecarboxylic acids and derivatives	1.53861e+08	3.93346e+08	2.66648e+08	1.27109e+08	2.34162e+08	3.18813e+08
M122T154	Nitrobenzene	Benzene and substituted derivatives	Nitrobenzenes	7.23415e+07	1.54107e+08	1.47794e+08	4.50543e+07	1.30702e+08	1.32325e+08
M123T503	Salicyl alcohol	Benzene and substituted derivatives	Benzyl alcohols	9.0297e+07	5.64409e+07	7.29333e+07	6.18848e+07	6.02663e+07	7.22602e+07
M129T662	Mesaconate	Endogenous Metabolites; Industrial Chemicals		1.19329e+08	2.01949e+08	1.91039e+08	1.04341e+08	1.11953e+08	8.43812e+07
M138T583	6-Hydroxynicotinate	Pyridines and derivatives	Pyridinecarboxylic acids and derivatives	6.95434e+07	3.08711e+07	3.61235e+07	4.51679e+07	6.7238e+07	4.13145e+07
M163T237	trans-3-Hydroxycinnamate	Cinnamic acids and derivatives	Hydroxycinnamic acids and derivatives	3.08637e+07	4.35071e+07	2.73363e+07	9.04396e+07	2.18617e+07	2.81555e+07
M179T566	beta-D-Fructose	Organooxygen compounds	Carbohydrates and carbohydrate conjugates	3.29172e+07	9.64058e+07	8.46517e+07	7.73623e+07	8.55554e+07	9.61379e+07
M179T672	D-(+)-Glucose	Endogenous Metabolites; Excipients/Additives/Colorants		2.13331e+08	2.14735e+08	2.00609e+08	1.8661e+08	2.2053e+08	1.24129e+08
M285T628	Hexadecanedioate	Fatty Acyls	Fatty acids and conjugates	2.89803e+07	5.25046e+07	1.04659e+07	1.08907e+07	1.42464e+07	1.02725e+07
M291T770	13(S)-HPOT			1.78362e+08	3.24348e+08	9.2048e+07	1.39249e+08	1.75946e+08	1.98661e+08
M335T621	PGA1	Fatty Acyls	Eicosanoids	4.61566e+06	1.30879e+06	4.47224e+06	2.89962e+06	3.07267e+06	3.31398e+06
M369T392	Fraxin			3.29374e+07	3.68233e+07	3.22985e+07	8.33331e+06	9.86345e+06	8.85663e+06
M354T328	Neochlorogenic acid			3.68374e+08	3.28175e+08	2.68169e+08	1.87835e+08	1.94308e+08	1.70431e+07
M367T786	Methoxyfenozide	Pesticides/Herbicides		3.59457e+07	2.06342e+07	5.34119e+07	7.168e+07	2.58626e+07	3.36091e+07
M403T339	Gardenoside			2.68914e+08	2.48846e+08	4.06787e+08	1.15393e+08	1.37547e+08	1.64188e+08
M421T260	Lamiide			2.65356e+08	3.65132e+08	2.79591e+08	5.46859e+07	5.81787e+07	5.89112e+07
M441T356	Lusitanicoside	Organooxygen compounds	Carbohydrates and carbohydrate conjugates	2.42836e+07	3.06172e+07	3.89319e+07	9.82348e+07	9.97805e+07	7.16137e+07

## Sheet: Table S5
Table S5: 151 differentially accumulated non-volatile metabolites (DAMs) between 'An' and 'PA'
Name	Class	sub_class	kegg	ID	mz	rt	ppm	formula	KEGG	An	PA	log2FC	TYPE	P.value	-log10(P.value)	FDR	VIP	posneg
L-Serine	Carboxylic acids and derivatives	Amino acids, peptides, and analogues	Cancer: overview; Membrane transport; Metabolism of other amino acids; Chemical structure transformation maps; Drug resistance: antimicrobial; Signal transduction; Digestive system; Lipid metabolism; Carbohydrate metabolism; Biosynthesis of other secondary metabolites; Translation; Amino acid metabolism; Energy metabolism; Global and overview maps	M105T72_2	105.004	72.4	0.526629	C3H7NO3	C00065	2.47777e+08	4.87852e+08	0.98	up	0.000176518	3.75	0.00422704	1.46329	pos
Benzaldehyde	Benzene and substituted derivatives	Benzoyl derivatives	Xenobiotics biodegradation and metabolism; Global and overview maps	M107T557	107.049	556.6	3.73662	C7H6O	C00261	8.87669e+07	2.37926e+08	1.42	up	7.38887e-06	5.13	0.000951722	1.47636	pos
Hydroquinone	Phenols	Benzenediols	Amino acid metabolism; Xenobiotics biodegradation and metabolism; Global and overview maps	M111T887	111.02	887.1	0.0703699	C6H6O2	C00530	5.07388e+07	4.4346e+07	-0.19	down	0.016599	1.78	0.0730496	1.32078	pos
Glutarate semialdehyde	Fatty Acyls	Fatty acids and conjugates	Amino acid metabolism; Global and overview maps	M117T95	117.054	94.9	1.50357	C5H8O3	C03273	2.15896e+08	4.69063e+08	1.12	up	7.76284e-05	4.11	0.00276856	1.46865	pos
1,2,3-Trihydroxybenzene	Benzene and substituted derivatives	Phenols and derivatives	Xenobiotics biodegradation and metabolism; Global and overview maps; Target-based classification: Enzymes	M127T200	127.038	200.1	10.0443	C6H6O3	C01108	2.58572e+09	1.68484e+09	-0.62	down	0.00475266	2.32	0.031266	1.39451	pos
4-Guanidinobutanal	Organic oxides	Carbonyl compounds	Amino acid metabolism; Global and overview maps	M130T145_2	130.097	144.8	1.35283	C5H11N3O	C02647	1.42108e+08	6.3071e+07	-1.17	down	8.64355e-06	5.06	0.000979111	1.47618	pos
(2E)-Decenoyl-ACP	Carboxylic acids and derivatives	Amino acids, peptides, and analogues	-	M130T731	130.087	731	4.79679	C6H11NO2	C03969	2.16084e+08	4.99563e+07	-2.11	down	0.0229787	1.64	0.0916319	1.2927	pos
Aminocaproic acid	Fatty Acyls	Fatty acids and conjugates	Xenobiotics biodegradation and metabolism; Global and overview maps	M132T377	132.101	377.4	9.62305	C6H13NO2	C02378	8.94778e+08	1.80674e+09	1.01	up	0.00753176	2.12	0.0424043	1.37362	pos
Cinnamaldehyde	Cinnamaldehydes	-	Chemical structure transformation maps; Biosynthesis of other secondary metabolites; Global and overview maps; Sensory system	M133T487	133.065	486.9	0	C9H8O	C00903	1.46525e+08	2.51438e+08	0.78	up	0.0122716	1.91	0.0593192	1.34406	pos
2,6-Dimethoxyphenol	Phenols	Methoxyphenols	-	M137T560	137.059	560.1	27.2437	C8H10O3	C10787	4.40187e+07	1.24994e+08	1.51	up	0.000106334	3.97	0.00327911	1.46745	pos
Betonicine	Carboxylic acids and derivatives	Amino acids, peptides, and analogues	-	M142T203	142.086	202.9	24.8723	C7H13NO3	C08269	4.58487e+08	9.04332e+07	-2.34	down	0.00901233	2.05	0.0477853	1.36418	pos
5-Hydroxymethyluracil	Diazines	Pyrimidines and pyrimidine derivatives	-	M142T51	141.959	51.4	1.17248	C5H6N2O3	C03088	3.54712e+07	4.57531e+07	0.37	up	0.036123	1.44	0.123704	1.2447	pos
2-Naphthol	Naphthalenes	Naphthols and derivatives	Skeleton-based classification; Xenobiotics biodegradation and metabolism	M144T598	144.064	598.1	8.80539	C10H8O	C11713	1.84189e+08	8.17321e+07	-1.17	down	8.03779e-05	4.09	0.00282044	1.46898	pos
Coumarin	Coumarins and derivatives	-	Biosynthesis of other secondary metabolites; Global and overview maps	M147T453_1	147.045	453	3.40033	C9H6O2	C05851	2.59432e+08	1.61072e+08	-0.69	down	0.00434116	2.36	0.0294013	1.39971	pos
(S)-2-Methylmalate	-	-	Carbohydrate metabolism; Global and overview maps	M148T73_4	148.027	72.6	1.02817	C5H8O5	C02614	1.11244e+08	7.73541e+08	2.8	up	0.0136708	1.86	0.0639745	1.33568	pos
Phenylglyoxylic acid	Benzene and substituted derivatives	Alpha-keto acids and derivatives	Amino acid metabolism; Xenobiotics biodegradation and metabolism; Global and overview maps	M151T447	151.038	447.2	7.12399	C8H6O3	C02137	1.79862e+08	2.67594e+08	0.57	up	0.0338904	1.47	0.118468	1.38204	pos
3,4-Dihydroxybenzeneacetic acid	Benzene and substituted derivatives	1-hydroxy-2-unsubstituted benzenoids	Substance dependence; Amino acid metabolism; Nervous system; Global and overview maps	M151T504	151.039	503.9	25.3849	C8H8O4	C01161	1.53239e+08	8.8646e+07	-0.79	down	0.0459175	1.34	0.145374	1.21215	pos
Homogentisic acid	Benzene and substituted derivatives	1-hydroxy-2-unsubstituted benzenoids	Amino acid metabolism; Metabolism of cofactors and vitamins; Xenobiotics biodegradation and metabolism; Global and overview maps	M151T516	151.038	516.4	19.426	C8H8O4	C00544	7.04998e+07	4.2436e+07	-0.73	down	0.00143487	2.84	0.0141919	1.43417	pos
(+)-(S)-Carvone	Prenol lipids	Monoterpenoids	Global and overview maps; Metabolism of terpenoids and polyketides	M151T678_2	151.112	677.7	1.32353	C10H14O	C11383	1.16289e+06	534533	-1.12	down	0.0270102	1.57	0.102376	1.27518	pos
(+)-Camphor	-	-	Sensory system; Global and overview maps; Metabolism of terpenoids and polyketides	M152T862	152.118	861.9	15.1199	C10H16O	C00808	5.06822e+07	2.72932e+07	-0.89	down	0.00430213	2.37	0.0292683	1.39988	pos
p-Anisic acid	Benzene and substituted derivatives	Anisoles	Xenobiotics biodegradation and metabolism; Global and overview maps	M153T502	153.055	501.7	4.07698	C8H8O3	C02519	8.25027e+07	49806378	-0.73	down	0.0188902	1.72	0.0799673	1.31133	pos
4-Quinolinecarboxylic acid	-	-	-	M156T981	155.993	981	5.52864	C10H7NO2	C06414	1.10975e+08	3.86635e+08	1.8	up	0.0422715	1.37	0.137694	1.35785	pos
D-Alanyl-D-alanine	Carboxylic acids and derivatives	Amines	Glycan biosynthesis and metabolism; Global and overview maps; Drug resistance: antimicrobial	M161T443	161.096	443.3	26.8418	C6H12N2O3	C00993	8.68634e+06	3.87246e+07	2.16	up	5.93745e-05	4.23	0.00244013	1.47044	pos
7-Aminomethyl-7-carbaguanine	Pyrrolopyrimidines	Pyrrolo[2,3-d]pyrimidines	Metabolism of cofactors and vitamins; Global and overview maps	M162T163	162.076	162.6	15.6347	C7H9N5O	C16675	3.86306e+07	7.31186e+07	0.92	up	4.82376e-05	4.32	0.00222367	1.47119	pos
Coniferyl alcohol	Benzene and substituted derivatives	1-hydroxy-2-unsubstituted benzenoids	Chemical structure transformation maps; Biosynthesis of other secondary metabolites; Global and overview maps	M163T574	163.076	573.8	29.6435	C10H12O3	C00590	4.3123e+07	1.64919e+07	-1.39	down	0.000665627	3.18	0.00899022	1.44831	pos
Caffeic acid	Cinnamic acids and derivatives	Hydroxycinnamic acids and derivatives	Chemical structure transformation maps; Biosynthesis of other secondary metabolites; Global and overview maps	M163T656	163.04	655.9	29.0359	C9H8O4	C01197	4.10478e+07	2.49411e+07	-0.72	down	0.0496111	1.3	0.153169	1.20142	pos
Phenylpyruvic acid	Benzene and substituted derivatives	Alpha-keto acids and derivatives	Chemical structure transformation maps; Amino acid metabolism; Biosynthesis of other secondary metabolites; Global and overview maps	M165T629	165.055	629.1	5.59815	C9H8O3	C00166	3.86449e+08	1.02517e+09	1.41	up	0.0197336	1.7	0.0825286	1.30718	pos
D-beta-Phenylalanine	-	-	-	M166T769	166.085	768.5	5.27437	C9H11NO2	C20488	6.27062e+07	9.62897e+07	0.62	up	3.70144e-06	5.43	0.000766561	1.47713	pos
Phthalic acid	Benzene and substituted derivatives	Benzoic acids and derivatives	Membrane transport; Xenobiotics biodegradation and metabolism; Global and overview maps	M167T605	167.072	605.1	1.82033	C8H6O4	C01606	7.11959e+07	1.16976e+08	0.72	up	0.00367319	2.43	0.0263875	1.40575	pos
trans-Ferulic acid	Cinnamic acids and derivatives	Hydroxycinnamic acids and derivatives	Chemical structure transformation maps; Biosynthesis of other secondary metabolites; Global and overview maps	M177T403	177.056	403.4	29.5613	C10H10O4	C01494	4.50373e+08	2.44326e+08	-0.88	down	0.00110312	2.96	0.0120737	1.43928	pos
4-Methylumbelliferone	Coumarins and derivatives	Hydroxycoumarins	-	M177T504	177.056	503.9	6.09912	C10H8O3	C03081	3.17557e+08	6.28534e+07	-2.34	down	0.00030789	3.51	0.00578681	1.45793	pos
Acetylisoniazid	Azacyclic compounds	Pyridinecarboxylic acids and derivatives	Xenobiotics biodegradation and metabolism	M179T284	179.07	283.9	3.35065	C8H9N3O2	C07585	5.38891e+07	9.34455e+07	0.79	up	0.00804346	2.09	0.0443282	1.36997	pos
(2S,3S)-3-Methylphenylalanine	-	-	-	M180T431	180.101	430.6	7.08488	C10H13NO2	C20895	5.33075e+07	9.86747e+07	0.89	up	0.0214608	1.67	0.0876354	1.30033	pos
Theobromine	Imidazopyrimidines	Purines and purine derivatives	Chemical structure transformation maps; Biosynthesis of other secondary metabolites; Global and overview maps	M180T955	180.067	955	12.773	C7H8N4O2	C07480	8.20486e+07	6.83712e+07	-0.26	down	0.00552572	2.26	0.0345903	1.38848	pos
(Z)-But-1-ene-1,2,4-tricarboxylate	Carboxylic acids and derivatives	Tricarboxylic acids and derivatives	Amino acid metabolism; Global and overview maps	M189T114	189.039	114	1.98901	C7H8O6	C04002	1.29242e+08	171643871	0.41	up	0.0030202	2.52	0.0229823	1.41192	pos
Miglitol	Piperidines	-	-	M190T298	190.107	298.4	21.2196	C8H17NO5	C07708	2.25556e+07	5.20249e+07	1.21	up	7.39663e-05	4.13	0.00269145	1.46891	pos
Scopoletin	Coumarins and derivatives	Hydroxycoumarins	Chemical structure transformation maps; Biosynthesis of other secondary metabolites; Global and overview maps	M193T523	193.05	523	3.75032	C10H8O4	C01752	4.79612e+07	8.21757e+07	0.78	up	6.35187e-06	5.2	0.00090027	1.47632	pos
Coumaryl acetate	Benzene and substituted derivatives	1-hydroxy-2-unsubstituted benzenoids	Biosynthesis of other secondary metabolites	M193T557	193.085	557	1.94732	C11H12O3	C20465	1.79151e+07	7.93308e+07	2.15	up	0.000140543	3.85	0.00373438	1.4652	pos
Methoxamine	Benzene and substituted derivatives	Methoxybenzenes	-	M194T209	194.116	208.7	14.0844	C11H17NO3	C07513	1.98144e+07	1.47737e+07	-0.42	down	0.0328213	1.48	0.11592	1.25559	pos
Caffeine	Imidazopyrimidines	Purines and purine derivatives	Chemical structure transformation maps; Biosynthesis of other secondary metabolites; Global and overview maps	M194T440	194.08	439.5	1.54575	C8H10N4O2	C07481	7.54135e+07	1.72136e+08	1.19	up	0.000262903	3.58	0.00535541	1.46019	pos
Leucodopachrome	Indoles and derivatives	Indolecarboxylic acids and derivatives	Amino acid metabolism; Biosynthesis of other secondary metabolites; Global and overview maps	M195T373	195.065	372.7	1.45128	C9H9NO4	C05604	9.12029e+07	2.05384e+08	1.17	up	0.019135	1.72	0.0806641	1.30956	pos
3-Methyl-L-tyrosine	-	-	-	M196T989_1	196.096	988.8	4.97713	C10H13NO3	C20800	8.94435e+07	5.12472e+07	-0.8	down	0.000832158	3.08	0.0102072	1.44505	pos
Homocitric acid	Carboxylic acids and derivatives	Tricarboxylic acids and derivatives	Carbohydrate metabolism; Amino acid metabolism; Global and overview maps	M207T115	207.05	114.7	0.0717703	C7H10O7	C01251	6.58918e+07	1.09132e+08	0.73	up	0.000207173	3.68	0.00466112	1.462	pos
N-Acetyl-D-phenylalanine	Benzene and substituted derivatives	Amino acids, peptides, and analogues	Amino acid metabolism; Global and overview maps	M208T730	208.097	729.7	0.115331	C11H13NO3	C05620	4.17304e+06	2.8196e+07	2.76	up	0.0451118	1.35	0.143754	1.21504	pos
Sinapoyl aldehyde	Benzene and substituted derivatives	Anisoles	Chemical structure transformation maps; Biosynthesis of other secondary metabolites; Global and overview maps	M209T541	209.08	540.6	2.75491	C11H12O4	C05610	1.15744e+07	4.86741e+07	2.07	up	1.42896e-05	4.84	0.00124224	1.47514	pos
R-Salbutamol	-	-	-	M222T357	222.148	357.2	16.3584	C13H21NO3	C11770	2.28381e+07	2.83962e+07	0.31	up	0.00967916	2.01	0.0501582	1.35921	pos
3-Benzylmalic acid	-	-	Amino acid metabolism; Global and overview maps	M225T416	225.076	416.1	1.22625	C11H12O5	C20654	3.41458e+07	5.79395e+07	0.76	up	0.000254241	3.59	0.00527304	1.46005	pos
Deoxycytidine	Pyrimidine nucleosides	Pyrimidine 2'-deoxyribonucleosides	Membrane transport; Global and overview maps; Nucleotide metabolism	M227T431	227.091	431.4	2.20176	C9H13N3O4	C00881	1.73161e+08	3.47674e+08	1.01	up	7.37528e-05	4.13	0.00269145	1.4694	pos
N-Acetyl-L-tyrosine	Carboxylic acids and derivatives	Amino acids, peptides, and analogues	-	M252T269	252.123	269.2	0.793264	C13H17NO4	C01657	2.02751e+07	6.01451e+06	-1.75	down	0.0343733	1.46	0.119602	1.25006	pos
16-Oxopalmitate	-	-	Lipid metabolism; Global and overview maps	M253T583	253.216	582.7	16.7209	C16H30O3	C19614	4.7869e+07	6.77522e+07	0.5	up	0.00374722	2.43	0.0267329	1.40563	pos
Benzo[k]fluoranthene	Aromatic hydrocarbons	-	-	M253T637	253.106	637	20.2449	C20H12	C14321	9.3085e+06	8.21446e+07	3.14	up	0.0220028	1.66	0.0890431	1.41441	pos
Isoniazid alpha-ketoglutaric acid	Pyridines and derivatives	Pyridinecarboxylic acids and derivatives	Xenobiotics biodegradation and metabolism	M266T470	266.102	470	0.174368	C11H11N3O5	C16625	1.55865e+07	1.38148e+07	-0.17	down	0.0186921	1.73	0.0794309	1.31196	pos
Cyclizine	Benzene and substituted derivatives	Diphenylmethanes	-	M266T509	266.174	509.3	15.0277	C18H22N2	C06930	1.71155e+08	5.15898e+08	1.59	up	0.000801553	3.1	0.0100353	1.44538	pos
Xanthoxic acid	-	-	Metabolism of terpenoids and polyketides	M267T675_2	267.159	675	0.0426596	C15H22O4	C13454	2.51485e+07	9.96938e+06	-1.33	down	0.018538	1.73	0.0790308	1.31196	pos
Genistein	Isoflavonoids	Isoflav-2-enes	Chemical structure transformation maps; Biosynthesis of other secondary metabolites; Global and overview maps	M271T684	271.226	684.4	3.47486	C15H10O5	C06563	4.20465e+07	9.55055e+06	-2.14	down	0.0468845	1.33	0.14753	1.21012	pos
Phenyllactic acid	Phenylpropanoic acids	-	Biosynthesis of other secondary metabolites; Global and overview maps	M272T416	272.164	416.1	12.9848	C17H23NO3	C01479	7.42554e+06	3.33688e+07	2.17	up	0.000393891	3.4	0.00657752	1.45589	pos
Naringenin	Flavonoids	Flavans	Chemical structure transformation maps; Biosynthesis of other secondary metabolites; Global and overview maps	M273T467	273.075	466.7	2.9296	C15H12O5	C00509	8.30796e+06	3.63637e+07	2.13	up	0.00486336	2.31	0.0317766	1.3945	pos
9-OxoODE	Fatty Acyls	Lineolic acids and derivatives	Lipid metabolism	M277T839	277.216	838.8	14.1911	C18H30O3	C14766	4.00331e+08	5.54356e+08	0.47	up	0.0060348	2.22	0.0366879	1.38506	pos
10-Deoxymethynolide	-	-	Global and overview maps; Metabolism of terpenoids and polyketides	M279T711_1	279.195	710.9	13.016	C17H28O4	C11993	1.31246e+07	4.43944e+07	1.76	up	0.0133196	1.88	0.0628463	1.43828	pos
Dibutyl phthalate	Benzene and substituted derivatives	Benzoic acids and derivatives	-	M279T855	279.159	854.5	2.06334	C16H22O4	C14214	3.0472e+07	1.26414e+07	-1.27	down	0.000291625	3.54	0.00564128	1.45911	pos
(9Z,11E,13E)-Octadecatrienoic acid	-	-	-	M279T931	279.231	931.4	1.70468	C18H30O2	C08315	1.16558e+07	4.50708e+06	-1.37	down	0.0105003	1.98	0.0530641	1.35294	pos
(<U+00C2><U+00B1>)-Metalaxyl	Carboxylic acids and derivatives	Amino acids, peptides, and analogues	-	M280T415	280.153	414.6	4.04833	C15H21NO4	C10947	7.79141e+07	8.69114e+06	-3.16	down	0.00204883	2.69	0.0178021	1.42393	pos
Cyclopeptine	-	-	-	M281T304	281.112	303.9	0.737108	C17H16N2O2	C20579	3.68492e+06	1.3367e+06	-1.46	down	0.0226483	1.64	0.0906447	1.29463	pos
Eriodictyol	Flavonoids	Flavans	Biosynthesis of other secondary metabolites; Global and overview maps	M289T516	289.07	516	0.913632	C15H12O6	C05631	531870	8.46419e+07	7.31	up	1.06075e-06	5.97	0.000483719	1.4784	pos
12,13-DHOME	Fatty Acyls	Fatty acids and conjugates	Lipid metabolism	M297T813	297.237	813.5	3.58636	C18H34O4	C14829	2.66476e+07	3.94084e+07	0.56	up	0.0450697	1.35	0.143735	1.21605	pos
5'-Methylthioadenosine	5'-deoxyribonucleosides	5'-deoxy-5'-thionucleosides	Chemical structure transformation maps; Amino acid metabolism; Global and overview maps; Metabolism of terpenoids and polyketides	M298T351	298.095	350.9	4.95144	C11H15N5O3S	C00170	3.46217e+08	1.64786e+08	-1.07	down	0.0221327	1.65	0.0893196	1.29649	pos
Isotretinoin	Therapeutics/Prescription Drugs; Endogenous Metabolites	-	-	M301T808	301.216	808.4	0.0203978	C20H28O2	D00348	1.40888e+07	9.94362e+07	2.82	up	0.000562638	3.25	0.00824154	1.45031	pos
9,12,13-TriHOME	Carboxylic acids and derivatives	Alcohols and polyols	Lipid metabolism	M313T664	313.236	664.2	10.0053	C18H34O5	C14833	4.15138e+07	4.65942e+06	-3.16	down	0.00106789	2.97	0.0118168	1.43957	pos
Geranyl diphosphate	-	-	Chemical structure transformation maps; Metabolism of cofactors and vitamins; Global and overview maps; Metabolism of terpenoids and polyketides	M314T244	314.091	243.7	0.650166	C10H20O7P2	C00341	2.96931e+07	7.75636e+07	1.39	up	0.00061704	3.21	0.00863202	1.44922	pos
Cafestol	Naphthofurans	-	-	M317T755	317.21	754.9	3.39207	C20H28O3	C09066	2.20219e+07	1.60972e+07	-0.45	down	0.00169186	2.77	0.0156887	1.43	pos
11,12-DiHETrE	Fatty Acyls	Eicosanoids	Lipid metabolism; Nervous system; Global and overview maps	M321T847	321.242	847.1	10.6898	C20H34O4	C14774	4.93179e+07	2.74294e+07	-0.85	down	0.0351064	1.45	0.121333	1.24647	pos
(S)-Canadine	Azacyclic compounds	Amines	Biosynthesis of other secondary metabolites; Global and overview maps	M322T492	322.149	492.1	28.0437	C20H21NO4	C03329	869223	3.3533e+06	1.95	up	0.0389004	1.41	0.130268	1.23514	pos
2,2-Bis[4-(2,3-epoxypropoxy)phenyl]propane	Benzene and substituted derivatives	Diphenylmethanes	-	M323T564	323.164	564.3	12.4828	C21H24O4	C14348	762139	2.07218e+07	4.76	up	0.000827655	3.08	0.0101825	1.44475	pos
Zeranol	Benzene and substituted derivatives	1-hydroxy-2-unsubstituted benzenoids	-	M323T752	323.185	751.5	2.09168	C18H26O5	C14752	1.52454e+08	6.63739e+07	-1.2	down	0.00781744	2.11	0.0434457	1.3708	pos
(S)-Tetrahydropapaverine	-	-	Biosynthesis of other secondary metabolites; Global and overview maps	M326T450	326.18	450	28.6169	C20H25NO4	C21631	1.14002e+07	7.7701e+06	-0.55	down	0.0048088	2.32	0.0315078	1.39501	pos
Docosahexaenoic acid	Fatty Acyls	Fatty acids and conjugates	Lipid metabolism	M328T781	328.247	780.5	21.63	C22H32O2	C06429	1.82974e+07	1.08184e+08	2.56	up	0.000309583	3.51	0.00579755	1.45776	pos
4-Chloroprogesterone	Haloalkenes	Carbonyl compounds	-	M331T806	331.187	806.3	25.4667	C21H29ClO2	C14676	1.21773e+07	2.50276e+07	1.04	up	0.000893556	3.05	0.0106102	1.44314	pos
5'-O-beta-D-Glucosylpyridoxine	-	-	-	M332T102	332.132	101.8	5.7557	C14H21NO8	C03996	9.72058e+07	1.93692e+08	0.99	up	0.0134298	1.87	0.0631829	1.33723	pos
Prostaglandin H2	Fatty Acyls	Eicosanoids	Nervous system; Endocrine system; Lipid metabolism; Immune system; Structure-based classification; Global and overview maps	M335T757	335.219	757.2	5.17273	C20H32O5	C00427	2.84728e+07	8.21453e+07	1.53	up	0.0319584	1.5	0.114132	1.25736	pos
Prostaglandin E1	Fatty Acyls	Eicosanoids	-	M337T789	337.236	788.9	4.44792	C20H34O5	C04741	2.74528e+07	8.62746e+07	1.65	up	0.0287372	1.54	0.106604	1.2692	pos
Erucic acid	Fatty Acyls	Fatty acids and conjugates	Lipid metabolism	M338T763	338.342	762.5	1.9811	C22H42O2	C08316	2.5654e+08	9.96971e+08	1.96	up	0.0388861	1.41	0.130241	1.23515	pos
Aesculin	Coumarins and derivatives	Coumarin glycosides	-	M341T370	341.086	369.5	1.10236	C15H16O9	C09264	1.05718e+07	3.06207e+07	1.53	up	0.001818	2.74	0.0164575	1.42787	pos
Isocorypalmine	-	-	Chemical structure transformation maps; Biosynthesis of other secondary metabolites; Global and overview maps	M341T462	341.137	461.6	2.51312	C20H23NO4	C04118	2.16394e+07	2.8988e+07	0.42	up	0.0310299	1.51	0.112175	1.26162	pos
Cellobiose	-	-	Carbohydrate metabolism; Membrane transport; Global and overview maps	M342T92	342.139	92.3	1.35789	C12H22O11	C00185	5.05119e+08	1.85133e+06	-8.09	down	8.0455e-07	6.09	0.000482804	1.47853	pos
Cynaropicrin	Carboxylic acids and derivatives	Alcohols and polyols	-	M347T640	347.148	640	1.94729	C19H22O6	C09547	9.50195e+07	3.90583e+07	-1.28	down	0.00159758	2.8	0.0152564	1.43074	pos
3'-AMP	Ribonucleoside 3'-phosphates	-	Global and overview maps; Nucleotide metabolism	M348T153	348.069	152.8	2.80404	C10H14N5O7P	C01367	4.48384e+06	2.71843e+07	2.6	up	0.00329727	2.48	0.0243707	1.41032	pos
9S-hydroxy-11,15-dioxo-5Z,13E-prostadienoic acid	Fatty Acyls	Eicosanoids	-	M350T785	350.232	785.1	0.906641	C20H30O5	C04758	5.84904e+07	2.09553e+07	-1.48	down	0.0220732	1.66	0.0891493	1.29616	pos
Prostaglandin G2	Fatty Acyls	Eicosanoids	Nervous system; Lipid metabolism; Immune system; Structure-based classification; Global and overview maps	M351T752	351.215	752.5	6.07606	C20H32O6	C05956	2.36528e+07	9.89097e+07	2.06	up	0.000188425	3.72	0.00439811	1.46328	pos
Prostaglandin I2	Fatty Acyls	Eicosanoids	Circulatory system; Signal transduction; Lipid metabolism; Signaling molecules and interaction; Immune system; Global and overview maps	M352T825	352.247	825.4	1.92306	C20H32O5	C01312	2.69284e+07	1.97975e+07	-0.44	down	2.90072e-05	4.54	0.00171159	1.47295	pos
Prostaglandin D2	Fatty Acyls	Eicosanoids	Nervous system; Lipid metabolism; Signaling molecules and interaction; Immune disease; Immune system; Infectious disease: parasitic; Global and overview maps	M353T665	353.229	665	9.84065	C20H32O5	C00696	2.06109e+07	1.49202e+07	-0.47	down	0.0297682	1.53	0.10919	1.39042	pos
(4Z,7Z,10Z,13Z,16Z,19Z)-Docosahexaenoic acid ethyl ester	-	-	-	M356T798	356.279	797.6	20.9656	C24H36O2	C16185	5.99981e+07	6.67941e+06	-3.17	down	0.0288323	1.54	0.106758	1.27039	pos
Nalbuphine	Azacyclic compounds	1-hydroxy-2-unsubstituted benzenoids	-	M357T616	357.19	616.3	12.3182	C21H27NO4	C07251	2.2157e+07	1.44907e+06	-3.93	down	0.00219931	2.66	0.0186504	1.42233	pos
Misoprostol	-	-	-	M369T738	369.263	737.8	1.49016	C21H36O5	C07227	1.74502e+07	1.71769e+06	-3.34	down	0.00112576	2.95	0.0122328	1.4386	pos
LysoPA(16_0_0_0)	Glycerophospholipids	Glycerophosphates	-	M393T777	393.238	776.6	5.93533	C19H39O7P	C04036	3.50892e+07	4.70988e+07	0.42	up	0.0488162	1.31	0.151758	1.20434	pos
UCL 1608	Azacyclic compounds	Amines	-	M406T414	406.241	413.8	28.2484	C30H31N	C13788	2.01804e+07	1.54363e+06	-3.71	down	0.0211445	1.67	0.0866958	1.30096	pos
4-Methylamino-4-de(dimethylamino)anhydrotetracycline	-	-	-	M413T358	413.139	358.4	12.1605	C21H20N2O7	C21436	3.4344e+06	624556	-2.46	down	0.0140709	1.85	0.0650686	1.33379	pos
Polhovolide	Carboxylic acids and derivatives	Carbonyl compounds	-	M419T610	419.208	610.2	14.1555	C23H32O8	C09532	2.36214e+08	6.19079e+08	1.39	up	8.06521e-05	4.09	0.00282537	1.46897	pos
Lunarine	-	-	-	M438T599	438.238	598.6	2.45529	C25H31N3O4	C10603	2.60988e+07	5.90089e+07	1.18	up	0.000211255	3.68	0.0047323	1.46232	pos
Cyanidin 3-glucoside	Flavonoids	Flavonoid glycosides	Biosynthesis of other secondary metabolites	M449T386	449.106	386.3	4.25167	C21H21O11	C08604	4.82267e+06	7.58947e+07	3.98	up	0.0465278	1.33	0.146738	1.34405	pos
1-palmitoylglycerophosphocholine	Glycerophospholipids	Glycerophosphocholines	-	M496T845	496.34	845.1	0.201475	C24H51NO7P	C04102	1.01366e+07	5.27893e+07	2.38	up	0.00387477	2.41	0.0273654	1.40327	pos
1-Linoleoylglycerophosphocholine	Carboxylic acids and derivatives	Alcohols and polyols	-	M520T805	520.342	805.4	3.84364	C26H51NO7P	C04100	1.61048e+07	3.98473e+06	-2.01	down	0.0326794	1.49	0.115573	1.25631	pos
beta-Carotene	-	-	Metabolism of cofactors and vitamins; Digestive system; Biosynthesis of other secondary metabolites; Metabolism of terpenoids and polyketides; Chemical structure transformation maps; Global and overview maps	M536T938_2	536.163	938.2	2.08586	C40H56	C02094	2.76734e+07	2.22697e+08	3.01	up	0.000721931	3.14	0.00944863	1.4468	pos
6-O-Methyldeacetylisoipecoside	-	-	Biosynthesis of other secondary metabolites; Global and overview maps	M538T461	538.226	461.5	3.67132	C26H35NO11	C21566	3.51685e+07	2.0783e+07	-0.76	down	0.0117813	1.93	0.0576886	1.34556	pos
L-Erythrulose	Organooxygen compounds	Carbohydrates and carbohydrate conjugates	-	M101T204	101.025	203.7	6.83002	C4H8O4	C02045	6.36702e+07	5.11036e+07	-0.32	down	0.000139892	3.85	0.00282279	1.39454	neg
Glyceric acid	Organooxygen compounds	Carbohydrates and carbohydrate conjugates	Carbohydrate metabolism; Lipid metabolism; Amino acid metabolism; Energy metabolism; Global and overview maps	M105T545	105.019	544.6	2.13295	C3H6O4	C00258	1.02958e+07	4.77744e+07	2.21	up	0.0220657	1.66	0.0732665	1.23452	neg
Citramalic acid	Fatty Acyls	Fatty acids and conjugates	-	M129T463	129.018	463.4	2.40276	C5H8O5	C00815	4.88472e+07	3.73955e+07	-0.39	down	0.0391451	1.41	0.108664	1.17262	neg
Phenyl acetate	-	-	-	M135T845	134.895	845	13.3786	C8H8O2	C00548	3.02621e+07	1.57368e+08	2.38	up	0.00120063	2.92	0.0100995	1.36802	neg
Urocanic acid	Azoles	Imidazoles	Amino acid metabolism; Global and overview maps	M137T146	137.036	146.1	0.904875	C6H6N2O2	C00785	7.73167e+06	1.57153e+07	1.02	up	0.00541376	2.27	0.0278152	1.32294	neg
3-Hydroxybenzoic acid	Benzene and substituted derivatives	Benzoic acids and derivatives	Amino acid metabolism; Xenobiotics biodegradation and metabolism; Global and overview maps	M137T94	137.024	93.8	3.09435	C7H6O3	C00587	1.7601e+08	8.24132e+06	-4.42	down	1.17654e-06	5.93	0.000373284	1.40675	neg
L-Glutamine	Carboxylic acids and derivatives	Amino acids, peptides, and analogues	Cancer: overview; Metabolism of cofactors and vitamins; Chemical structure transformation maps; Membrane transport; Nervous system; Excretory system; Digestive system; Carbohydrate metabolism; Nucleotide metabolism; Translation; Amino acid metabolism; Energy metabolism; Global and overview maps	M145T88	145.062	87.9	1.54417	C5H10N2O3	C00064	2.4285e+08	4.45447e+07	-2.45	down	0.0485728	1.31	0.126773	1.14524	neg
L-Lyxonate	Carboxylic acids and derivatives	Alcohols and polyols	Carbohydrate metabolism	M147T685	147.029	684.9	0.0680136	C5H10O6	C05412	4.57856e+07	1.05068e+08	1.2	up	0.00144253	2.84	0.0114554	1.36418	neg
Oxoadipic acid	Keto acids and derivatives	Medium-chain keto acids and derivatives	Energy metabolism; Amino acid metabolism; Global and overview maps	M159T135	158.978	135.5	7.82026	C6H8O5	C00322	1.93766e+08	2.97395e+08	0.62	up	0.0108648	1.96	0.0450788	1.28578	neg
1-Amino-1-deoxy-scyllo-inositol	Organonitrogen compounds	Alcohols and polyols	Biosynthesis of other secondary metabolites; Global and overview maps	M160T94	160.061	93.9	1.93676	C6H13NO5	C01214	3.37323e+08	7.19116e+07	-2.23	down	0.0400881	1.4	0.110441	1.29464	neg
Uric acid	Imidazopyrimidines	Purines and purine derivatives	Global and overview maps; Nucleotide metabolism; Digestive system	M167T96	167.021	96.3	1.93988	C5H4N4O3	C00366	9.71057e+06	2.20953e+07	1.19	up	0.0101499	1.99	0.043083	1.29075	neg
Gallic acid	Benzene and substituted derivatives	Benzoic acids and derivatives	Chemical structure transformation maps; Xenobiotics biodegradation and metabolism; Global and overview maps	M169T281	169.014	280.7	1.18333	C7H6O5	C01424	1.04743e+07	4.85574e+06	-1.11	down	0.00829515	2.08	0.0373378	1.30231	neg
3-Dehydroshikimate	-	-	Chemical structure transformation maps; Amino acid metabolism; Global and overview maps; Metabolism of terpenoids and polyketides	M171T83	171.03	82.6	0.72502	C7H8O5	C02637	8.231e+07	5.13068e+07	-0.68	down	0.030145	1.52	0.0908085	1.20445	neg
Suberic acid	Fatty Acyls	Fatty acids and conjugates	-	M173T138_2	173.082	137.6	1.59462	C8H14O4	C08278	3.8227e+07	3.03297e+07	-0.33	down	0.0457814	1.34	0.121646	1.15382	neg
L-Gulose	Organooxygen compounds	Carbohydrates and carbohydrate conjugates	Carbohydrate metabolism	M179T365	179.057	364.6	6.00925	C6H12O6	C15923	2.63053e+07	1.88531e+07	-0.48	down	0.0491538	1.31	0.127813	1.14411	neg
Mannitol	Organooxygen compounds	Carbohydrates and carbohydrate conjugates	Carbohydrate metabolism; Membrane transport; Global and overview maps	M181T609	181.071	609.1	4.5507	C6H14O6	C00392	6.92447e+07	3.64053e+08	2.39	up	0.000312434	3.51	0.0045296	1.38802	neg
Quinate	-	-	Amino acid metabolism; Global and overview maps	M191T82_1	190.987	82	10.7612	C7H12O6	C00296	6.98538e+07	2.33239e+08	1.74	up	0.0354013	1.45	0.101405	1.18576	neg
D-Mannuronate	Carboxylic acids and derivatives	Alcohols and polyols	-	M193T873	193.034	873.2	6.34081	C6H10O7	C02024	6.31817e+06	2.30665e+06	-1.45	down	0.015101	1.82	0.0561601	1.26399	neg
Bergapten	Coumarins and derivatives	Furanocoumarins	Chemical structure transformation maps; Global and overview maps	M215T854_2	215.032	854.4	12.941	C12H8O4	C01557	3.10704e+07	4.95843e+06	-2.65	down	1.57233e-05	4.8	0.000979491	1.40363	neg
Uridine	Pyrimidine nucleosides	-	Membrane transport; Global and overview maps; Nucleotide metabolism	M243T162_2	243.062	161.7	0.510158	C9H12N2O6	C00299	3.02264e+08	9.65526e+08	1.68	up	0.000908504	3.04	0.00844128	1.37292	neg
Stearic acid	Fatty Acyls	Fatty acids and conjugates	Lipid metabolism; Chemical structure transformation maps; Sensory system	M265T734	265.147	734.4	4.7143	C18H36O2	C01530	5.75766e+07	4.37322e+08	2.93	up	0.0457719	1.34	0.121639	1.2816	neg
Dehydroepiandrosterone	Steroids and steroid derivatives	Androstane steroids	Cancer: overview; Endocrine system; Lipid metabolism; Xenobiotics biodegradation and metabolism; Cancer: specific types; Global and overview maps	M269T757	269.212	756.6	2.2515	C19H28O2	C01227	7.44295e+07	5.02938e+07	-0.57	down	0.00230694	2.64	0.0156836	1.35299	neg
Guanosine	Purine nucleosides	-	Membrane transport; Global and overview maps; Nucleotide metabolism	M282T266_2	282.084	265.8	1.08821	C10H13N5O5	C00387	4.17088e+08	2.49993e+07	-4.06	down	0.0233082	1.63	0.0758664	1.33996	neg
Alpha-dimorphecolic acid	Fatty Acyls	Lineolic acids and derivatives	Lipid metabolism; Endocrine system	M295T850	295.227	850.2	4.14597	C18H32O3	C14767	3.76364e+08	1.70182e+09	2.18	up	0.000157188	3.8	0.0030457	1.3938	neg
4-(beta-D-Glucosyloxy)benzoate	Benzene and substituted derivatives	Alcohols and polyols	Metabolism of cofactors and vitamins	M299T94	299.077	93.8	0.74897	C13H16O8	C03993	5.10959e+07	1.00907e+07	-2.34	down	0.0236886	1.63	0.0767904	1.22643	neg
2',3'-Cyclic CMP	-	-	Global and overview maps; Nucleotide metabolism	M304T101	304.033	101.4	0.606271	C9H12N3O7P	C02354	9.69151e+07	1.28429e+08	0.41	up	0.000281495	3.55	0.00425523	1.38857	neg
Dhurrin	Benzene and substituted derivatives	1-hydroxy-2-unsubstituted benzenoids	Metabolism of other amino acids; Global and overview maps	M311T101	311.098	100.9	8.35743	C14H17NO7	C05143	6.4006e+07	2.53202e+07	-1.34	down	0.000466816	3.33	0.0058037	1.38317	neg
9,10-DHOME	Fatty Acyls	Fatty acids and conjugates	Lipid metabolism	M313T683	313.238	683.2	0.715111	C18H34O4	C14828	1.02108e+07	2.38374e+07	1.22	up	0.00383457	2.42	0.0220411	1.33574	neg
5-KETE	Fatty Acyls	Fatty acids and conjugates	Lipid metabolism	M317T742	317.212	742	1.95081	C20H30O3	C14732	1.73156e+07	6.22423e+07	1.85	up	7.57139e-05	4.12	0.00208567	1.39798	neg
3'-Ketolactose	Organic oxides	Alcohols and polyols	-	M321T377	321.074	377.1	24.6354	C12H20O11	C05403	2.61312e+06	1.43387e+07	2.46	up	0.000107218	3.97	0.0024826	1.39612	neg
p-Coumaroyl-D-glucose	Benzene and substituted derivatives	1-hydroxy-2-unsubstituted benzenoids	-	M325T149_2	325.093	148.7	0.689034	C15H18O8	C16827	8.38233e+08	5.38345e+08	-0.64	down	0.0413958	1.38	0.113118	1.16626	neg
13,14-Dihydro-15-keto-PGE2	Fatty Acyls	Eicosanoids	-	M333T793	333.207	793	0.330126	C20H32O5	C04671	1.15236e+07	2.55567e+07	1.15	up	0.0254478	1.59	0.080548	1.22026	neg
Indole-3-acetyl-myo-inositol	Azacyclic compounds	Alcohols and polyols	-	M337T160	337.113	160.1	8.60238	C16H19NO7	C03868	2.63455e+07	3.39465e+07	0.37	up	0.0140506	1.85	0.0535268	1.27001	neg
Melibiose	Organooxygen compounds	Carbohydrates and carbohydrate conjugates	Carbohydrate metabolism	M341T143_2	341.107	143	1.7914	C12H22O11	C05400	1.60535e+07	3.05512e+06	-2.39	down	0.00751612	2.12	0.0348621	1.3069	neg
Trehalose	Organooxygen compounds	Carbohydrates and carbohydrate conjugates	Carbohydrate metabolism; Membrane transport; Global and overview maps	M341T91	341.107	90.9	4.18582	C12H22O11	C01083	5.80871e+08	1.13124e+09	0.96	up	0.000179155	3.75	0.00327359	1.39267	neg
Melibiitol	Fatty Acyls	Alcohols and polyols	Carbohydrate metabolism	M343T143_3	343.124	143	1.81858	C12H24O11	C05399	3.84355e+07	2.26023e+07	-0.77	down	0.0117258	1.93	0.0474287	1.28113	neg
Riboflavin reduced	Azacyclic compounds	Alcohols and polyols	Metabolism of cofactors and vitamins; Global and overview maps	M359T415	359.134	415.3	4.20454	C17H22N4O6	C01007	2.51696e+06	2.97018e+07	3.56	up	0.02354	1.63	0.0764503	1.34347	neg
Fraxin	-	-	-	M369T392	369.082	391.5	3.31634	C16H18O10	C09266	3.40197e+07	9.0178e+06	-1.92	down	3.18252e-05	4.5	0.00132328	1.40129	neg
Geniposidic acid	Prenol lipids	Terpene glycosides	Global and overview maps; Metabolism of terpenoids and polyketides	M373T236_2	373.114	236.2	1.12809	C16H22O10	C11673	9.72532e+08	5.0751e+08	-0.94	down	0.0244097	1.61	0.0783304	1.225	neg
Gardenoside	-	-	-	M403T339	403.125	339.2	0.684651	C17H24O11	C09779	3.08182e+08	1.39042e+08	-1.15	down	0.0130085	1.89	0.0505807	1.27527	neg
Lamiide	-	-	-	M421T260	421.14	259.8	11.3406	C17H26O12	C11644	3.0336e+08	5.72586e+07	-2.41	down	8.21971e-05	4.09	0.00214435	1.39732	neg
Phlorizin	Flavonoids	Flavonoid glycosides	Biosynthesis of other secondary metabolites; Global and overview maps	M435T333	435.129	332.7	1.66387	C21H24O10	C01604	4.11585e+07	2.10247e+07	-0.97	down	0.0143534	1.84	0.0542787	1.26808	neg
Lusitanicoside	Organooxygen compounds	Carbohydrates and carbohydrate conjugates	-	M441T356	441.175	356.3	3.22774	C21H30O10	C10474	3.12776e+07	8.98763e+07	1.52	up	0.00362909	2.44	0.021197	1.33795	neg
Folic acid	Carboxylic acids and derivatives	Amino acids, peptides, and analogues	Metabolism of cofactors and vitamins; Drug resistance: antineoplastic; Digestive system; Chemical structure transformation maps; Global and overview maps	M441T779	441.25	779.3	6.08623	C19H19N7O6	C00504	1.03319e+07	2.15599e+07	1.06	up	0.00271273	2.57	0.0173752	1.34831	neg
Indol-3-ylacetyl-myo-inositol L-arabinoside	Azacyclic compounds	Alcohols and polyols	-	M450T374	450.131	373.8	19.1274	C21H27NO11	C04611	1.36701e+06	1.82164e+07	3.74	up	0.0067782	2.17	0.0323568	1.38915	neg
1,5-Dicaffeoylquinic acid	Alcohols and polyols	Cyclic alcohols and derivatives	-	M497T275	497.105	275.3	7.06088	C25H24O12	C10445	2.67914e+06	709001	-1.92	down	0.0177341	1.75	0.0628795	1.25225	neg
Raffinose	Organooxygen compounds	Carbohydrates and carbohydrate conjugates	Carbohydrate metabolism; Membrane transport; Global and overview maps	M503T90	503.159	90.4	4.61881	C18H32O16	C00492	1.95293e+07	2.82479e+07	0.53	up	0.0481174	1.32	0.125885	1.14889	neg
Oleuropein	-	-	-	M521T411	521.164	411.3	3.28112	C25H32O13	C09794	6.42481e+06	1.06093e+06	-2.6	down	0.00051356	3.29	0.00610286	1.38172	neg

## Sheet: Table S6
Table S6: KEGG enrichment analysis of 151 DAMs between 'An' and 'PA'
pathway_id	pathway_name	Total	Hits	Up_hits	Down_hits	Pvalue	-Log10(Pvalue)	FDR	Impact	compounds	Compound_name	links
map01061	Biosynthesis of phenylpropanoids	103	11	7	4	3.67949e-05	4.43421216133505	0.0199060506039381	0.1068	C00504; C00509; C00590; C01197; C01424; C01494; C01557; C01752; C02637; C05610; C06563	Folic acid; Naringenin; Coniferyl alcohol; Caffeic acid; Gallic acid; trans-Ferulic acid; Bergapten; Scopoletin; 3-Dehydroshikimate; Sinapoyl aldehyde; Genistein	http://www.kegg.jp/pathway/map01061+C00504%09blue+C00509%09blue+C00590%09red+C01197%09red+C01424%09red+C01494%09red+C01557%09red+C01752%09blue+C02637%09red+C05610%09blue+C06563%09red
map00940	Phenylpropanoid biosynthesis	68	8	4	4	0.000223568	3.65058999873593	0.0604751940676144	0.1176	C00590; C00903; C01197; C01494; C01752; C05610; C05851; C20465	Coniferyl alcohol; Cinnamaldehyde; Caffeic acid; trans-Ferulic acid; Scopoletin; Sinapoyl aldehyde; Coumarin; Coumaryl acetate	http://www.kegg.jp/pathway/map00940+C00590%09red+C00903%09blue+C01197%09red+C01494%09red+C01752%09blue+C05610%09blue+C05851%09red+C20465%09blue
map00591	Linoleic acid metabolism	28	5	1	4	0.000505889	3.29594436783227	0.0828372909024158	0.1786	C14766; C14767; C14828; C14829; C14833	9-OxoODE; Alpha-dimorphecolic acid; 9,10-DHOME; 12,13-DHOME; 9,12,13-TriHOME	http://www.kegg.jp/pathway/map00591+C14766%09blue+C14767%09blue+C14828%09blue+C14829%09blue+C14833%09red
map01060	Biosynthesis of plant secondary metabolites	141	11	4	7	0.000612475	3.2129113864226	0.0828372909024158	0.078	C00064; C00065; C00166; C00170; C00341; C00903; C01530; C02094; C02637; C07480; C07481	L-Glutamine; L-Serine; Phenylpyruvic acid; 5'-Methylthioadenosine; Geranyl diphosphate; Cinnamaldehyde; Stearic acid; beta-Carotene; 3-Dehydroshikimate; Theobromine; Caffeine	http://www.kegg.jp/pathway/map01060+C00064%09red+C00065%09blue+C00166%09blue+C00170%09red+C00341%09blue+C00903%09blue+C01530%09blue+C02094%09blue+C02637%09red+C07480%09red+C07481%09blue
map00400	Phenylalanine, tyrosine and tryptophan biosynthesis	34	5	2	3	0.00127311	2.89513376338677	0.137750599429158	0.1471	C00166; C00296; C00587; C02637; C20654	Phenylpyruvic acid; Quinate; 3-Hydroxybenzoic acid; 3-Dehydroshikimate; 3-Benzylmalic acid	http://www.kegg.jp/pathway/map00400+C00166%09blue+C00296%09blue+C00587%09red+C02637%09red+C20654%09blue
map02010	ABC transporters	137	10	3	7	0.00179871	2.74503785294427	0.162184057663041	0.073	C00064; C00065; C00185; C00299; C00387; C00392; C00492; C00881; C01083; C01606	L-Glutamine; L-Serine; Cellobiose; Uridine; Guanosine; Mannitol; Raffinose; Deoxycytidine; Trehalose; Phthalic acid	http://www.kegg.jp/pathway/map02010+C00064%09red+C00065%09blue+C00185%09red+C00299%09blue+C00387%09red+C00392%09blue+C00492%09blue+C00881%09blue+C01083%09blue+C01606%09blue
map04611	Platelet activation	14	3	1	2	0.00425678	2.37091884908896	0.328988241551776	0.2143	C00427; C01312; C05956	Prostaglandin H2; Prostaglandin I2; Prostaglandin G2	http://www.kegg.jp/pathway/map04611+C00427%09blue+C01312%09red+C05956%09blue
map00590	Arachidonic acid metabolism	75	6	3	3	0.00965113	2.01542175174177	0.652657790505969	0.08	C00427; C00696; C01312; C05956; C14732; C14774	Prostaglandin H2; Prostaglandin D2; Prostaglandin I2; Prostaglandin G2; 5-KETE; 11,12-DiHETrE	http://www.kegg.jp/pathway/map00590+C00427%09blue+C00696%09red+C01312%09red+C05956%09blue+C14732%09blue+C14774%09red
map07034	Eicosanoids	7	2	0	2	0.0114651	1.94062360298277	0.689177598950558	0.2857	C00427; C05956	Prostaglandin H2; Prostaglandin G2	http://www.kegg.jp/pathway/map07034+C00427%09blue+C05956%09blue
map04726	Serotonergic synapse	42	4	2	2	0.0185917	1.73067997335787	1	0.0952	C00427; C00696; C05956; C14774	Prostaglandin H2; Prostaglandin D2; Prostaglandin G2; 11,12-DiHETrE	http://www.kegg.jp/pathway/map04726+C00427%09blue+C00696%09red+C05956%09blue+C14774%09red
map01230	Biosynthesis of amino acids	128	7	2	5	0.0364876	1.43785432596185	1	0.0547	C00064; C00065; C00166; C00322; C01251; C02637; C04002	L-Glutamine; L-Serine; Phenylpyruvic acid; Oxoadipic acid; Homocitric acid; 3-Dehydroshikimate; (Z)-But-1-ene-1,2,4-tricarboxylate	http://www.kegg.jp/pathway/map01230+C00064%09red+C00065%09blue+C00166%09blue+C00322%09blue+C01251%09blue+C02637%09red+C04002%09blue
map07035	Prostaglandins	2	1	0	1	0.0482202	1.31677080501018	1	0.5	C00427	Prostaglandin H2	http://www.kegg.jp/pathway/map07035+C00427%09blue
map00300	Lysine biosynthesis	35	3	0	3	0.0528117	1.27726974521288	1	0.0857	C00322; C01251; C04002	Oxoadipic acid; Homocitric acid; (Z)-But-1-ene-1,2,4-tricarboxylate	http://www.kegg.jp/pathway/map00300+C00322%09blue+C01251%09blue+C04002%09blue
map00902	Monoterpenoid biosynthesis	59	4	3	1	0.0551782	1.25823262521254	1	0.0678	C00341; C00808; C11383; C11673	Geranyl diphosphate; (+)-Camphor; (+)-(S)-Carvone; Geniposidic acid	http://www.kegg.jp/pathway/map00902+C00341%09blue+C00808%09red+C11383%09red+C11673%09red
map00627	Aminobenzoate degradation	86	5	3	2	0.0583784	1.23374810668107	1	0.0581	C00261; C00530; C01108; C01424; C02137	Benzaldehyde; Hydroquinone; 1,2,3-Trihydroxybenzene; Gallic acid; Phenylglyoxylic acid	http://www.kegg.jp/pathway/map00627+C00261%09blue+C00530%09red+C01108%09red+C01424%09red+C02137%09blue
map00240	Pyrimidine metabolism	65	4	1	3	0.0735362	1.13349855435666	1	0.0615	C00064; C00299; C00881; C02354	L-Glutamine; Uridine; Deoxycytidine; 2',3'-Cyclic CMP	http://www.kegg.jp/pathway/map00240+C00064%09red+C00299%09blue+C00881%09blue+C02354%09blue
map00232	Caffeine metabolism	22	2	1	1	0.099496	1.00219452133468	1	0.0909	C07480; C07481	Theobromine; Caffeine	http://www.kegg.jp/pathway/map00232+C07480%09red+C07481%09blue
map00052	Galactose metabolism	46	3	2	1	0.101255	0.994582231391067	1	0.0652	C00492; C05399; C05400	Raffinose; Melibiitol; Melibiose	http://www.kegg.jp/pathway/map00052+C00492%09blue+C05399%09red+C05400%09red
map01502	Vancomycin resistance	24	2	0	2	0.115244	0.938381600807424	1	0.0833	C00065; C00993	L-Serine; D-Alanyl-D-alanine	http://www.kegg.jp/pathway/map01502+C00065%09blue+C00993%09blue
map03320	PPAR signaling pathway	5	1	0	1	0.116253	0.934596241161298	1	0.2	C14767	Alpha-dimorphecolic acid	http://www.kegg.jp/pathway/map03320+C14767%09blue
map05310	Asthma	5	1	1	0	0.116253	0.934596241161298	1	0.2	C00696	Prostaglandin D2	http://www.kegg.jp/pathway/map05310+C00696%09red
map07114	Naphthalene family	5	1	1	0	0.116253	0.934596241161298	1	0.2	C11713	2-Naphthol	http://www.kegg.jp/pathway/map07114+C11713%09red
map07216	Catecholamine transferase inhibitors	5	1	1	0	0.116253	0.934596241161298	1	0.2	C01108	1,2,3-Trihydroxybenzene	http://www.kegg.jp/pathway/map07216+C01108%09red
map00350	Tyrosine metabolism	78	4	3	1	0.122363	0.912348963240091	1	0.0513	C00530; C00544; C01161; C05604	Hydroquinone; Homogentisic acid; 3,4-Dihydroxybenzeneacetic acid; Leucodopachrome	http://www.kegg.jp/pathway/map00350+C00530%09red+C00544%09red+C01161%09red+C05604%09blue
map00473	D-Alanine metabolism	6	1	0	1	0.137839	0.860627640214731	1	0.1667	C00993	D-Alanyl-D-alanine	http://www.kegg.jp/pathway/map00473+C00993%09blue
map04370	VEGF signaling pathway	6	1	1	0	0.137839	0.860627640214731	1	0.1667	C01312	Prostaglandin I2	http://www.kegg.jp/pathway/map04370+C01312%09red
map04978	Mineral absorption	29	2	1	1	0.156958	0.80421740732623	1	0.069	C00064; C00065	L-Glutamine; L-Serine	http://www.kegg.jp/pathway/map04978+C00064%09red+C00065%09blue
map05030	Cocaine addiction	7	1	1	0	0.158901	0.798872237717847	1	0.1429	C01161	3,4-Dihydroxybenzeneacetic acid	http://www.kegg.jp/pathway/map05030+C01161%09red
map02060	Phosphotransferase system (PTS)	57	3	1	2	0.161816	0.790979049998448	1	0.0526	C00185; C00392; C01083	Cellobiose; Mannitol; Trehalose	http://www.kegg.jp/pathway/map02060+C00185%09red+C00392%09blue+C01083%09blue
map04724	Glutamatergic synapse	8	1	1	0	0.179453	0.746050418100525	1	0.125	C00064	L-Glutamine	http://www.kegg.jp/pathway/map04724+C00064%09red
map05143	African trypanosomiasis	8	1	1	0	0.179453	0.746050418100525	1	0.125	C00696	Prostaglandin D2	http://www.kegg.jp/pathway/map05143+C00696%09red
map00360	Phenylalanine metabolism	60	3	0	3	0.17991	0.744944195213821	1	0.05	C00166; C02137; C05620	Phenylpyruvic acid; Phenylglyoxylic acid; N-Acetyl-D-phenylalanine	http://www.kegg.jp/pathway/map00360+C00166%09blue+C02137%09blue+C05620%09blue
map00630	Glyoxylate and dicarboxylate metabolism	62	3	1	2	0.192267	0.716094221766013	1	0.0484	C00064; C00065; C00258	L-Glutamine; L-Serine; Glyceric acid	http://www.kegg.jp/pathway/map00630+C00064%09red+C00065%09blue+C00258%09blue
map00670	One carbon pool by folate	9	1	0	1	0.199505	0.700046762782058	1	0.1111	C00504	Folic acid	http://www.kegg.jp/pathway/map00670+C00504%09blue
map04727	GABAergic synapse	9	1	1	0	0.199505	0.700046762782058	1	0.1111	C00064	L-Glutamine	http://www.kegg.jp/pathway/map04727+C00064%09red
map05031	Amphetamine addiction	9	1	1	0	0.199505	0.700046762782058	1	0.1111	C01161	3,4-Dihydroxybenzeneacetic acid	http://www.kegg.jp/pathway/map05031+C01161%09red
map00230	Purine metabolism	95	4	2	2	0.201563	0.695589372228959	1	0.0421	C00064; C00366; C00387; C01367	L-Glutamine; Uric acid; Guanosine; 3'-AMP	http://www.kegg.jp/pathway/map00230+C00064%09red+C00366%09blue+C00387%09red+C01367%09blue
map01065	Biosynthesis of alkaloids derived from histidine and purine	35	2	1	1	0.209953	0.677877337082026	1	0.0571	C07480; C07481	Theobromine; Caffeine	http://www.kegg.jp/pathway/map01065+C07480%09red+C07481%09blue
map04750	Inflammatory mediator regulation of TRP channels	35	2	1	1	0.209953	0.677877337082026	1	0.0571	C00808; C00903	(+)-Camphor; Cinnamaldehyde	http://www.kegg.jp/pathway/map04750+C00808%09red+C00903%09blue
map05034	Alcoholism	10	1	1	0	0.21907	0.659416880007974	1	0.1	C01161	3,4-Dihydroxybenzeneacetic acid	http://www.kegg.jp/pathway/map05034+C01161%09red
map00500	Starch and sucrose metabolism	37	2	1	1	0.228026	0.642016128604655	1	0.0541	C00185; C01083	Cellobiose; Trehalose	http://www.kegg.jp/pathway/map00500+C00185%09red+C01083%09blue
map05230	Central carbon metabolism in cancer	37	2	1	1	0.228026	0.642016128604655	1	0.0541	C00064; C00065	L-Glutamine; L-Serine	http://www.kegg.jp/pathway/map05230+C00064%09red+C00065%09blue
map01210	2-Oxocarboxylic acid metabolism	134	5	0	5	0.228859	0.640432775169899	1	0.0373	C00166; C00322; C01251; C04002; C20654	Phenylpyruvic acid; Oxoadipic acid; Homocitric acid; (Z)-But-1-ene-1,2,4-tricarboxylate; 3-Benzylmalic acid	http://www.kegg.jp/pathway/map01210+C00166%09blue+C00322%09blue+C01251%09blue+C04002%09blue+C20654%09blue
map04664	Fc epsilon RI signaling pathway	11	1	1	0	0.23816	0.623130545529224	1	0.0909	C00696	Prostaglandin D2	http://www.kegg.jp/pathway/map04664+C00696%09red
map04745	Phototransduction - fly	11	1	0	1	0.23816	0.623130545529224	1	0.0909	C01530	Stearic acid	http://www.kegg.jp/pathway/map04745+C01530%09blue
map05215	Prostate cancer	11	1	1	0	0.23816	0.623130545529224	1	0.0909	C01227	Dehydroepiandrosterone	http://www.kegg.jp/pathway/map05215+C01227%09red
map04977	Vitamin digestion and absorption	39	2	0	2	0.246203	0.608707195636757	1	0.0513	C00504; C02094	Folic acid; beta-Carotene	http://www.kegg.jp/pathway/map04977+C00504%09blue+C02094%09blue
map00362	Benzoate degradation	72	3	3	0	0.256711	0.590555109659293	1	0.0417	C00530; C00587; C02519	Hydroquinone; 3-Hydroxybenzoic acid; p-Anisic acid	http://www.kegg.jp/pathway/map00362+C00530%09red+C00587%09red+C02519%09red
map04728	Dopaminergic synapse	12	1	1	0	0.256787	0.590427081791965	1	0.0833	C01161	3,4-Dihydroxybenzeneacetic acid	http://www.kegg.jp/pathway/map04728+C01161%09red
map04921	Oxytocin signaling pathway	12	1	0	1	0.256787	0.590427081791965	1	0.0833	C00427	Prostaglandin H2	http://www.kegg.jp/pathway/map04921+C00427%09blue
map00941	Flavonoid biosynthesis	74	3	1	2	0.269977	0.568673850287904	1	0.0405	C00509; C01604; C05631	Naringenin; Phlorizin; Eriodictyol	http://www.kegg.jp/pathway/map00941+C00509%09blue+C01604%09red+C05631%09blue
map01040	Biosynthesis of unsaturated fatty acids	74	3	0	3	0.269977	0.568673850287904	1	0.0405	C01530; C06429; C08316	Stearic acid; Docosahexaenoic acid; Erucic acid	http://www.kegg.jp/pathway/map01040+C01530%09blue+C06429%09blue+C08316%09blue
map00471	D-Glutamine and D-glutamate metabolism	13	1	1	0	0.274961	0.560728824079993	1	0.0769	C00064	L-Glutamine	http://www.kegg.jp/pathway/map00471+C00064%09red
map00460	Cyanoamino acid metabolism	45	2	1	1	0.300867	0.521626097673738	1	0.0444	C00065; C05143	L-Serine; Dhurrin	http://www.kegg.jp/pathway/map00460+C00065%09blue+C05143%09red
map04071	Sphingolipid signaling pathway	15	1	0	1	0.309995	0.508644894999826	1	0.0667	C00065	L-Serine	http://www.kegg.jp/pathway/map04071+C00065%09blue
map00623	Toluene degradation	47	2	1	1	0.31899	0.496223456340759	1	0.0426	C00261; C00587	Benzaldehyde; 3-Hydroxybenzoic acid	http://www.kegg.jp/pathway/map00623+C00261%09blue+C00587%09red
map04974	Protein digestion and absorption	47	2	1	1	0.31899	0.496223456340759	1	0.0426	C00064; C00065	L-Glutamine; L-Serine	http://www.kegg.jp/pathway/map04974+C00064%09red+C00065%09blue
map04270	Vascular smooth muscle contraction	16	1	1	0	0.326876	0.4856163170566	1	0.0625	C01312	Prostaglandin I2	http://www.kegg.jp/pathway/map04270+C01312%09red
map01523	Antifolate resistance	17	1	0	1	0.343347	0.464266308451015	1	0.0588	C00504	Folic acid	http://www.kegg.jp/pathway/map01523+C00504%09blue
map04964	Proximal tubule bicarbonate reclamation	17	1	1	0	0.343347	0.464266308451015	1	0.0588	C00064	L-Glutamine	http://www.kegg.jp/pathway/map04964+C00064%09red
map00053	Ascorbate and aldarate metabolism	50	2	1	1	0.345957	0.460977496003981	1	0.04	C05412; C15923	L-Lyxonate; L-Gulose	http://www.kegg.jp/pathway/map00053+C05412%09blue+C15923%09red
map00260	Glycine, serine and threonine metabolism	50	2	0	2	0.345957	0.460977496003981	1	0.04	C00065; C00258	L-Serine; Glyceric acid	http://www.kegg.jp/pathway/map00260+C00065%09blue+C00258%09blue
map00310	Lysine degradation	50	2	0	2	0.345957	0.460977496003981	1	0.04	C00322; C03273	Oxoadipic acid; Glutarate semialdehyde	http://www.kegg.jp/pathway/map00310+C00322%09blue+C03273%09blue
map00950	Isoquinoline alkaloid biosynthesis	122	4	2	2	0.347547	0.458986184952674	1	0.0328	C03329; C04118; C21566; C21631	(S)-Canadine; Isocorypalmine; 6-O-Methyldeacetylisoipecoside; (S)-Tetrahydropapaverine	http://www.kegg.jp/pathway/map00950+C03329%09blue+C04118%09blue+C21566%09red+C21631%09red
map00680	Methane metabolism	86	3	0	3	0.350534	0.455269567805392	1	0.0349	C00065; C00258; C00322	L-Serine; Glyceric acid; Oxoadipic acid	http://www.kegg.jp/pathway/map00680+C00065%09blue+C00258%09blue+C00322%09blue
map00984	Steroid degradation	18	1	1	0	0.359418	0.444400450896082	1	0.0556	C01227	Dehydroepiandrosterone	http://www.kegg.jp/pathway/map00984+C01227%09red
map00970	Aminoacyl-tRNA biosynthesis	52	2	1	1	0.363747	0.439201044129566	1	0.0385	C00064; C00065	L-Glutamine; L-Serine	http://www.kegg.jp/pathway/map00970+C00064%09red+C00065%09blue
map00983	Drug metabolism - other enzymes	52	2	1	1	0.363747	0.439201044129566	1	0.0385	C07585; C16625	Acetylisoniazid; Isoniazid alpha-ketoglutaric acid	http://www.kegg.jp/pathway/map00983+C07585%09blue+C16625%09red
map04080	Neuroactive ligand-receptor interaction	52	2	2	0	0.363747	0.439201044129566	1	0.0385	C00696; C01312	Prostaglandin D2; Prostaglandin I2	http://www.kegg.jp/pathway/map04080+C00696%09red+C01312%09red
map00910	Nitrogen metabolism	19	1	1	0	0.375097	0.425855890186707	1	0.0526	C00064	L-Glutamine	http://www.kegg.jp/pathway/map00910+C00064%09red
map04723	Retrograde endocannabinoid signaling	19	1	0	1	0.375097	0.425855890186707	1	0.0526	C00427	Prostaglandin H2	http://www.kegg.jp/pathway/map04723+C00427%09blue
map00740	Riboflavin metabolism	20	1	0	1	0.390396	0.408494853820994	1	0.05	C01007	Riboflavin reduced	http://www.kegg.jp/pathway/map00740+C01007%09blue
map00130	Ubiquinone and other terpenoid-quinone biosynthesis	92	3	2	1	0.390667	0.408192816051208	1	0.0326	C00341; C00544; C03993	Geranyl diphosphate; Homogentisic acid; 4-(beta-D-Glucosyloxy)benzoate	http://www.kegg.jp/pathway/map00130+C00341%09blue+C00544%09red+C03993%09red
map01240	Biosynthesis of cofactors	324	9	3	6	0.3939	0.404614256989533	1	0.0278	C00064; C00065; C00322; C00341; C00504; C00544; C01251; C02094; C02637	L-Glutamine; L-Serine; Oxoadipic acid; Geranyl diphosphate; Folic acid; Homogentisic acid; Homocitric acid; beta-Carotene; 3-Dehydroshikimate	http://www.kegg.jp/pathway/map01240+C00064%09red+C00065%09blue+C00322%09blue+C00341%09blue+C00504%09blue+C00544%09red+C01251%09blue+C02094%09blue+C02637%09red
map00790	Folate biosynthesis	58	2	0	2	0.415926	0.380984315793909	1	0.0345	C00504; C16675	Folic acid; 7-Aminomethyl-7-carbaguanine	http://www.kegg.jp/pathway/map00790+C00504%09blue+C16675%09blue
map00220	Arginine biosynthesis	23	1	1	0	0.434094	0.362416189759212	1	0.0435	C00064	L-Glutamine	http://www.kegg.jp/pathway/map00220+C00064%09red
map00521	Streptomycin biosynthesis	24	1	1	0	0.447957	0.348763603773663	1	0.0417	C01214	1-Amino-1-deoxy-scyllo-inositol	http://www.kegg.jp/pathway/map00521+C01214%09red
map00643	Styrene degradation	24	1	1	0	0.447957	0.348763603773663	1	0.0417	C00544	Homogentisic acid	http://www.kegg.jp/pathway/map00643+C00544%09red
map00965	Betalain biosynthesis	24	1	0	1	0.447957	0.348763603773663	1	0.0417	C05604	Leucodopachrome	http://www.kegg.jp/pathway/map00965+C05604%09blue
map01053	Biosynthesis of siderophore group nonribosomal peptides	24	1	1	0	0.447957	0.348763603773663	1	0.0417	C02637	3-Dehydroshikimate	http://www.kegg.jp/pathway/map01053+C02637%09red
map04913	Ovarian steroidogenesis	24	1	1	0	0.447957	0.348763603773663	1	0.0417	C01227	Dehydroepiandrosterone	http://www.kegg.jp/pathway/map04913+C01227%09red
map00270	Cysteine and methionine metabolism	63	2	1	1	0.457745	0.339376003002154	1	0.0317	C00065; C00170	L-Serine; 5'-Methylthioadenosine	http://www.kegg.jp/pathway/map00270+C00065%09blue+C00170%09red
map00363	Bisphenol degradation	25	1	1	0	0.461483	0.335844570494821	1	0.04	C00530	Hydroquinone	http://www.kegg.jp/pathway/map00363+C00530%09red
map00600	Sphingolipid metabolism	25	1	0	1	0.461483	0.335844570494821	1	0.04	C00065	L-Serine	http://www.kegg.jp/pathway/map00600+C00065%09blue
map00830	Retinol metabolism	25	1	0	1	0.461483	0.335844570494821	1	0.04	C02094	beta-Carotene	http://www.kegg.jp/pathway/map00830+C02094%09blue
map04024	cAMP signaling pathway	25	1	1	0	0.461483	0.335844570494821	1	0.04	C01312	Prostaglandin I2	http://www.kegg.jp/pathway/map04024+C01312%09red
map00943	Isoflavonoid biosynthesis	64	2	1	1	0.465904	0.331703660031305	1	0.0312	C00509; C06563	Naringenin; Genistein	http://www.kegg.jp/pathway/map00943+C00509%09blue+C06563%09red
map00550	Peptidoglycan biosynthesis	26	1	0	1	0.474679	0.323599900880267	1	0.0385	C00993	D-Alanyl-D-alanine	http://www.kegg.jp/pathway/map00550+C00993%09blue
map00930	Caprolactam degradation	26	1	0	1	0.474679	0.323599900880267	1	0.0385	C02378	Aminocaproic acid	http://www.kegg.jp/pathway/map00930+C02378%09blue
map00073	Cutin, suberine and wax biosynthesis	27	1	0	1	0.487554	0.31197711368467	1	0.037	C19614	16-Oxopalmitate	http://www.kegg.jp/pathway/map00073+C19614%09blue
map00960	Tropane, piperidine and pyridine alkaloid biosynthesis	68	2	0	2	0.497803	0.302942472445298	1	0.0294	C00166; C01479	Phenylpyruvic acid; Phenyllactic acid	http://www.kegg.jp/pathway/map00960+C00166%09blue+C01479%09blue
map01070	Biosynthesis of plant hormones	68	2	0	2	0.497803	0.302942472445298	1	0.0294	C00341; C02094	Geranyl diphosphate; beta-Carotene	http://www.kegg.jp/pathway/map01070+C00341%09blue+C02094%09blue
map00250	Alanine, aspartate and glutamate metabolism	28	1	1	0	0.500116	0.300929459376788	1	0.0357	C00064	L-Glutamine	http://www.kegg.jp/pathway/map00250+C00064%09red
map00750	Vitamin B6 metabolism	29	1	1	0	0.512371	0.290415115413537	1	0.0345	C00064	L-Glutamine	http://www.kegg.jp/pathway/map00750+C00064%09red
map00620	Pyruvate metabolism	31	1	0	1	0.535994	0.270839803416442	1	0.0323	C01251	Homocitric acid	http://www.kegg.jp/pathway/map00620+C01251%09blue
map05200	Pathways in cancer	31	1	1	0	0.535994	0.270839803416442	1	0.0323	C01227	Dehydroepiandrosterone	http://www.kegg.jp/pathway/map05200+C01227%09red
map00920	Sulfur metabolism	33	1	0	1	0.55848	0.252992321364077	1	0.0303	C00065	L-Serine	http://www.kegg.jp/pathway/map00920+C00065%09blue
map00660	C5-Branched dibasic acid metabolism	34	1	0	1	0.569314	0.244648446458122	1	0.0294	C02614	(S)-2-Methylmalate	http://www.kegg.jp/pathway/map00660+C02614%09blue
map00030	Pentose phosphate pathway	35	1	0	1	0.579883	0.236659612139306	1	0.0286	C00258	Glyceric acid	http://www.kegg.jp/pathway/map00030+C00258%09blue
map00561	Glycerolipid metabolism	38	1	0	1	0.61007	0.214620433305331	1	0.0263	C00258	Glyceric acid	http://www.kegg.jp/pathway/map00561+C00258%09blue
map00261	Monobactam biosynthesis	39	1	0	1	0.619645	0.207856834779515	1	0.0256	C00065	L-Serine	http://www.kegg.jp/pathway/map00261+C00065%09blue
map00908	Zeatin biosynthesis	39	1	1	0	0.619645	0.207856834779515	1	0.0256	C00170	5'-Methylthioadenosine	http://www.kegg.jp/pathway/map00908+C00170%09red
map01220	Degradation of aromatic compounds	263	6	4	2	0.626189	0.203294355771109	1	0.0228	C00261; C00587; C01161; C01197; C01606; C02519	Benzaldehyde; 3-Hydroxybenzoic acid; 3,4-Dihydroxybenzeneacetic acid; Caffeic acid; Phthalic acid; p-Anisic acid	http://www.kegg.jp/pathway/map01220+C00261%09blue+C00587%09red+C01161%09red+C01197%09red+C01606%09blue+C02519%09red
map00900	Terpenoid backbone biosynthesis	45	1	0	1	0.672385	0.172381713047046	1	0.0222	C00341	Geranyl diphosphate	http://www.kegg.jp/pathway/map00900+C00341%09blue
map00340	Histidine metabolism	47	1	0	1	0.688297	0.162223884624325	1	0.0213	C00785	Urocanic acid	http://www.kegg.jp/pathway/map00340+C00785%09blue
map04976	Bile secretion	97	2	0	2	0.690509	0.160830464242895	1	0.0206	C00366; C00504	Uric acid; Folic acid	http://www.kegg.jp/pathway/map04976+C00366%09blue+C00504%09blue
map01062	Biosynthesis of terpenoids and steroids	98	2	0	2	0.695933	0.157432709952599	1	0.0204	C00341; C02094	Geranyl diphosphate; beta-Carotene	http://www.kegg.jp/pathway/map01062+C00341%09blue+C02094%09blue
map01066	Biosynthesis of alkaloids derived from terpenoid and polyketide	48	1	0	1	0.695963	0.157413830311978	1	0.0208	C00341	Geranyl diphosphate	http://www.kegg.jp/pathway/map01066+C00341%09blue
map00999	Biosynthesis of various secondary metabolites - part 1	49	1	0	1	0.703441	0.152772089196524	1	0.0204	C02094	beta-Carotene	http://www.kegg.jp/pathway/map00999+C02094%09blue
map02020	Two-component system	53	1	1	0	0.731571	0.135743484348731	1	0.0189	C00064	L-Glutamine	http://www.kegg.jp/pathway/map02020+C00064%09red
map00051	Fructose and mannose metabolism	54	1	0	1	0.738179	0.131838347300214	1	0.0185	C00392	Mannitol	http://www.kegg.jp/pathway/map00051+C00392%09blue
map00624	Polycyclic aromatic hydrocarbon degradation	107	2	1	1	0.741297	0.130007826487622	1	0.0187	C00587; C01606	3-Hydroxybenzoic acid; Phthalic acid	http://www.kegg.jp/pathway/map00624+C00587%09red+C01606%09blue
map00040	Pentose and glucuronate interconversions	56	1	0	1	0.750914	0.124409915752355	1	0.0179	C05412	L-Lyxonate	http://www.kegg.jp/pathway/map00040+C05412%09blue
map00997	Biosynthesis of various secondary metabolites - part 3	56	1	0	1	0.750914	0.124409915752355	1	0.0179	C00065	L-Serine	http://www.kegg.jp/pathway/map00997+C00065%09blue
map00061	Fatty acid biosynthesis	58	1	0	1	0.763033	0.117456600784033	1	0.0172	C01530	Stearic acid	http://www.kegg.jp/pathway/map00061+C01530%09blue
map01200	Carbon metabolism	114	2	0	2	0.772495	0.112104576207658	1	0.0175	C00065; C00258	L-Serine; Glyceric acid	http://www.kegg.jp/pathway/map01200+C00065%09blue+C00258%09blue
map00906	Carotenoid biosynthesis	115	2	1	1	0.776675	0.10976050467555	1	0.0174	C02094; C13454	beta-Carotene; Xanthoxic acid	http://www.kegg.jp/pathway/map00906+C02094%09blue+C13454%09red
map00903	Limonene and pinene degradation	64	1	1	0	0.795987	0.0990941912278952	1	0.0156	C11383	(+)-(S)-Carvone	http://www.kegg.jp/pathway/map00903+C11383%09red
map01120	Microbial metabolism in diverse environments	998	21	9	12	0.804584	0.0944284085975161	1	0.021	C00064; C00065; C00258; C00261; C00322; C00366; C00530; C00544; C00587; C01108; C01161; C01227; C01251; C01424; C01606; C02137; C02378; C03273; C04002; C07480; C07481	L-Glutamine; L-Serine; Glyceric acid; Benzaldehyde; Oxoadipic acid; Uric acid; Hydroquinone; Homogentisic acid; 3-Hydroxybenzoic acid; 1,2,3-Trihydroxybenzene; 3,4-Dihydroxybenzeneacetic acid; Dehydroepiandrosterone; Homocitric acid; Gallic acid; Phthalic acid; Phenylglyoxylic acid; Aminocaproic acid; Glutarate semialdehyde; (Z)-But-1-ene-1,2,4-tricarboxylate; Theobromine; Caffeine	http://www.kegg.jp/pathway/map01120+C00064%09red+C00065%09blue+C00258%09blue+C00261%09blue+C00322%09blue+C00366%09blue+C00530%09red+C00544%09red+C00587%09red+C01108%09red+C01161%09red+C01227%09red+C01251%09blue+C01424%09red+C01606%09blue+C02137%09blue+C02378%09blue+C03273%09blue+C04002%09blue+C07480%09red+C07481%09blue
map00942	Anthocyanin biosynthesis	66	1	0	1	0.805926	0.0937049341002561	1	0.0152	C08604	Cyanidin 3-glucoside	http://www.kegg.jp/pathway/map00942+C08604%09blue
map00330	Arginine and proline metabolism	78	1	1	0	0.856229	0.067410286717745	1	0.0128	C02647	4-Guanidinobutanal	http://www.kegg.jp/pathway/map00330+C02647%09red
map00522	Biosynthesis of 12-, 14- and 16-membered macrolides	79	1	0	1	0.859782	0.0656115221266732	1	0.0127	C11993	10-Deoxymethynolide	http://www.kegg.jp/pathway/map00522+C11993%09blue
map00998	Biosynthesis of various secondary metabolites - part 2	81	1	1	0	0.86663	0.0621663066422716	1	0.0123	C00590	Coniferyl alcohol	http://www.kegg.jp/pathway/map00998+C00590%09red
map01063	Biosynthesis of alkaloids derived from shikimate pathway	143	2	1	1	0.869356	0.0608023595887435	1	0.014	C02637; C04118	3-Dehydroshikimate; Isocorypalmine	http://www.kegg.jp/pathway/map01063+C02637%09red+C04118%09blue
map00361	Chlorocyclohexane and chlorobenzene degradation	83	1	1	0	0.873145	0.0589134622789412	1	0.012	C00530	Hydroquinone	http://www.kegg.jp/pathway/map00361+C00530%09red
map00380	Tryptophan metabolism	83	1	0	1	0.873145	0.0589134622789412	1	0.012	C00322	Oxoadipic acid	http://www.kegg.jp/pathway/map00380+C00322%09blue
map00140	Steroid hormone biosynthesis	99	1	1	0	0.915076	0.0385429078233316	1	0.0101	C01227	Dehydroepiandrosterone	http://www.kegg.jp/pathway/map00140+C01227%09red
map00980	Metabolism of xenobiotics by cytochrome P450	121	1	1	0	0.951175	0.0217396639772928	1	0.0083	C11713	2-Naphthol	http://www.kegg.jp/pathway/map00980+C11713%09red
map01100	Metabolic pathways	2827	59	19	40	0.959286	0.0180517733833424	1	0.0209	C00064; C00065; C00166; C00170; C00185; C00258; C00261; C00296; C00299; C00322; C00341; C00366; C00387; C00392; C00427; C00492; C00504; C00509; C00530; C00544; C00590; C00696; C00785; C00881; C00903; C00993; C01007; C01083; C01161; C01197; C01227; C01251; C01312; C01367; C01494; C01606; C02094; C02137; C02354; C02378; C02614; C02637; C02647; C03273; C04002; C05143; C05604; C05610; C05620; C05631;…	L-Glutamine; L-Serine; Phenylpyruvic acid; 5'-Methylthioadenosine; Cellobiose; Glyceric acid; Benzaldehyde; Quinate; Uridine; Oxoadipic acid; Geranyl diphosphate; Uric acid; Guanosine; Mannitol; Prostaglandin H2; Raffinose; Folic acid; Naringenin; Hydroquinone; Homogentisic acid; Coniferyl alcohol; Prostaglandin D2; Urocanic acid; Deoxycytidine; Cinnamaldehyde; D-Alanyl-D-alanine; Riboflavin redu…	http://www.kegg.jp/pathway/map01100+C00064%09red+C00065%09blue+C00166%09blue+C00170%09red+C00185%09red+C00258%09blue+C00261%09blue+C00296%09blue+C00299%09blue+C00322%09blue+C00341%09blue+C00366%09blue+C00387%09red+C00392%09blue+C00427%09blue+C00492%09blue+C00504%09blue+C00509%09blue+C00530%09red+C00544%09red+C00590%09red+C00696%09red+C00785%09blue+C00881%09blue+C00903%09blue+C00993%09blue+C01007%…
map01110	Biosynthesis of secondary metabolites	2072	35	16	19	0.998045	0.000849687839915837	1	0.0169	C00065; C00166; C00258; C00322; C00341; C00509; C00590; C00808; C00903; C01083; C01197; C01214; C01251; C01479; C01494; C01557; C01604; C01752; C02094; C02637; C03329; C04002; C04118; C05143; C05610; C05631; C05851; C06563; C07480; C07481; C11383; C11673; C11993; C21566; C21631	L-Serine; Phenylpyruvic acid; Glyceric acid; Oxoadipic acid; Geranyl diphosphate; Naringenin; Coniferyl alcohol; (+)-Camphor; Cinnamaldehyde; Trehalose; Caffeic acid; 1-Amino-1-deoxy-scyllo-inositol; Homocitric acid; Phenyllactic acid; trans-Ferulic acid; Bergapten; Phlorizin; Scopoletin; beta-Carotene; 3-Dehydroshikimate; (S)-Canadine; (Z)-But-1-ene-1,2,4-tricarboxylate; Isocorypalmine; Dhurrin;…	http://www.kegg.jp/pathway/map01110+C00065%09blue+C00166%09blue+C00258%09blue+C00322%09blue+C00341%09blue+C00509%09blue+C00590%09red+C00808%09red+C00903%09blue+C01083%09blue+C01197%09red+C01214%09red+C01251%09blue+C01479%09blue+C01494%09red+C01557%09red+C01604%09red+C01752%09blue+C02094%09blue+C02637%09red+C03329%09blue+C04002%09blue+C04118%09blue+C05143%09red+C05610%09blue+C05631%09blue+C05851%0…

## Sheet: Table S7
Table S7: Sequencing statistics and quality control metrics for six RNA-seq samples
Sample	Raw Reads	Raw Data (bp)	Clean Reads	Clean Data(bp)	Clean Data(%)	Q20 (%)	Q30 (%)
An-1	49277218	7440859918	46427356	7010530756	94.21	98.16	94.36
An-2	45223206	6828704106	42621746	6435883646	94.24	98.06	94.05
An-3	46437692	7012091492	43815108	6616081308	94.35	98.02	93.9
PA-1	48577874	7335258974	45820962	6918965262	94.32	98.15	94.37
PA-2	43109392	6509518192	40593548	6129625748	94.16	98.1	94.35
PA-3	52808950	7974151450	49828384	7524085984	94.35	98.27	94.71

## Sheet: Table S8
Table S8: Count of DEGs between 'An' and 'PA'
Control	Treat	Up Number	Down Number	DEG Number
An	PA	7633	4020	11653

## Sheet: Table S9
Table S9: Statistics of DEGs in the pathways of phenylpropanoid biosynthesis, flavonoid and anthocyanin biosynthesis, and terpenoid biosynthesis
Pathway	ID	ID1	ID2	An	PA	Log2FC	Length
Phenylpropanoid biosynthesis	PAL	TRINITY_DN1793_c4_g1	TRINITY_DN1793_c4_g1 (PAL)	5.74667	15.2633	1.50531	707
	PAL	TRINITY_DN56496_c0_g1	TRINITY_DN56496_c0_g1 (PAL)	0.01	0.63	5.68472	2056
	4CL	TRINITY_DN4000_c0_g1	TRINITY_DN4000_c0_g1 (4CL)	14.1767	3.74333	-1.87015	2303
	PPDC	TRINITY_DN7239_c0_g1	TRINITY_DN7239_c0_g1 (PPDC)	128.653	251.76	0.973426	2223
	SDR	TRINITY_DN4175_c0_g1	TRINITY_DN4175_c0_g1 (SDR)	56.64	25.5567	-1.0793	2202
	BSMT	TRINITY_DN898_c0_g1	TRINITY_DN898_c0_g1 (BSMT)	31.0867	256.25	2.75816	2517
	BSMT	TRINITY_DN898_c1_g2	TRINITY_DN898_c1_g2 (BSMT)	6.45	98.5367	3.48212	1995
Flavonoids and anthocyanin biosynthesis	C4H	TRINITY_DN28015_c0_g1	TRINITY_DN28015_c0_g1 (C4H)	7.6726	54.8023	2.83645	1692
	CHS	TRINITY_DN2194_c5_g2	TRINITY_DN2194_c5_g2 (CHS)	0.620162	287.633	8.85737	1035
	CHS	TRINITY_DN35870_c0_g1	TRINITY_DN35870_c0_g1 (CHS)	0	59.473	Inf	571
	CHS	TRINITY_DN35870_c0_g2	TRINITY_DN35870_c0_g2 (CHS)	617.804	157.143	-1.97507	1369
	ANS	TRINITY_DN18999_c0_g1	TRINITY_DN18999_c0_g1 (ANS)	8.42549	485.59	5.84883	1295
	FLS	TRINITY_DN10659_c0_g1	TRINITY_DN10659_c0_g1 (FLS)	108.664	250.42	1.20447	3818
	F3'H	TRINITY_DN2779_c0_g4	TRINITY_DN2779_c0_g4 (F3'H)	1522.94	502.311	-1.6002	2011
	ANR	TRINITY_DN3485_c0_g1	TRINITY_DN3485_c0_g1 (ANR)	6.03227	293.437	5.60421	1362
	DFR	TRINITY_DN6477_c0_g1	TRINITY_DN6477_c0_g1 (DFR)	185.51	1452.28	2.96875	2072
	F3'5'H	TRINITY_DN23393_c0_g1	TRINITY_DN23393_c0_g1 (F3'5'H)	3.75011	165.563	5.4643	1599
	UGT75C1	TRINITY_DN2020_c1_g1	TRINITY_DN2020_c1_g1 (UGT75C1)	141.133	340.682	1.27137	1848
	BZ1	TRINITY_DN9567_c0_g1	TRINITY_DN9567_c0_g1 (BZ1)	23.5926	159.255	2.75493	1642
Terpenoid biosynthesis	GGPS	TRINITY_DN3548_c0_g1	TRINITY_DN3548_c0_g1 (GGPS)	928.381	2285.22	1.29955	1503
	GGPS	TRINITY_DN556_c7_g1	TRINITY_DN556_c7_g1 (GGPS)	434.957	821.413	0.917237	1080
	TPS	TRINITY_DN16935_c1_g1	TRINITY_DN16935_c1_g1 (TPS)	309.177	9.6779	-4.9976	1818
	TPS	TRINITY_DN8448_c0_g1	TRINITY_DN8448_c0_g1 (TPS)	10.671	64.8049	2.6024	892
	TPS	TRINITY_DN18724_c0_g1	TRINITY_DN18724_c0_g1 (TPS)	6.60089	64.3314	3.28479	2514

## Sheet: Table S10
Table S10: Statistics of differentially expressed TFs between 'An' and 'PA'
ID	ID1	ID2	An	PA	Log2FC	TYPE	Length
ARR-B	TRINITY_DN55562_c0_g1	TRINITY_DN55562_c0_g1 (ARR-B)	0.310081	35.5469	6.84094	up	1353
bZIP	TRINITY_DN21986_c0_g1	TRINITY_DN21986_c0_g1 (bZIP)	0.339224	32.6291	6.58778	up	2075
LBD	TRINITY_DN12672_c1_g1	TRINITY_DN12672_c1_g1 (LBD)	0.678448	50.7625	6.22538	up	1256
C2H2	TRINITY_DN30857_c0_g1	TRINITY_DN30857_c0_g1 (C2H2)	0.310081	21.9117	6.14291	up	2123
B3	TRINITY_DN86073_c0_g3	TRINITY_DN86073_c0_g3 (B3)	0.310081	19.6453	5.9854	up	1485
C2H2	TRINITY_DN53862_c0_g1	TRINITY_DN53862_c0_g1 (C2H2)	0.620162	35.652	5.84519	up	2654
MYB	TRINITY_DN23167_c0_g1	TRINITY_DN23167_c0_g1 (MYB)	0.307591	14.0235	5.51069	up	745
C3H	TRINITY_DN31190_c0_g1	TRINITY_DN31190_c0_g1 (C3H)	0.307591	13.8919	5.49709	up	1259
WRKY	TRINITY_DN25903_c0_g1	TRINITY_DN25903_c0_g1 (WRKY)	0.310081	12.5438	5.33819	up	651
MYB	TRINITY_DN61115_c0_g1	TRINITY_DN61115_c0_g1 (MYB)	0.307591	12.0656	5.29374	up	750
Dof	TRINITY_DN8888_c2_g1	TRINITY_DN8888_c2_g1 (Dof)	0.615183	22.0139	5.16126	up	782
C2H2	TRINITY_DN43181_c0_g1	TRINITY_DN43181_c0_g1 (C2H2)	0.678448	17.6215	4.69895	up	2720
bZIP	TRINITY_DN62489_c0_g1	TRINITY_DN62489_c0_g1 (bZIP)	3.17828	76.1661	4.58283	up	1723
G2-like	TRINITY_DN122962_c1_g1	TRINITY_DN122962_c1_g1 (G2-like)	2.59473	59.8666	4.52809	up	1173
WRKY	TRINITY_DN823_c2_g1	TRINITY_DN823_c2_g1 (WRKY)	0.927753	19.2882	4.37783	up	853
MYB	TRINITY_DN9986_c0_g1	TRINITY_DN9986_c0_g1 (MYB)	4.05771	83.707	4.36661	up	1407
C2H2	TRINITY_DN17543_c0_g1	TRINITY_DN17543_c0_g1 (C2H2)	1.54792	30.0439	4.27868	up	2292
bZIP	TRINITY_DN119258_c0_g1	TRINITY_DN119258_c0_g1 (bZIP)	1.5504	29.8404	4.26655	up	1431
GRAS	TRINITY_DN103475_c0_g1	TRINITY_DN103475_c0_g1 (GRAS)	4.44028	59.6391	3.74754	up	947
ERF	TRINITY_DN166949_c0_g1	TRINITY_DN166949_c0_g1 (ERF)	3.20493	40.9045	3.67389	up	597
bZIP	TRINITY_DN24027_c0_g1	TRINITY_DN24027_c0_g1 (bZIP)	1.84555	23.4931	3.67011	up	2622
MYB	TRINITY_DN17746_c0_g1	TRINITY_DN17746_c0_g1 (MYB)	4.35285	47.4273	3.44569	up	1213
MYB_related	TRINITY_DN2800_c1_g1	TRINITY_DN2800_c1_g1 (MYB_related)	55.7617	539.856	3.27523	up	1304
C2H2	TRINITY_DN1069_c1_g1	TRINITY_DN1069_c1_g1 (C2H2)	24.5079	231.597	3.2403	up	990
MYB	TRINITY_DN15566_c0_g1	TRINITY_DN15566_c0_g1 (MYB)	5.08709	40.8076	3.00392	up	803
MYB_related	TRINITY_DN45440_c0_g2	TRINITY_DN45440_c0_g2 (MYB_related)	2.90232	22.0527	2.92568	up	1625
ERF	TRINITY_DN8832_c0_g1	TRINITY_DN8832_c0_g1 (ERF)	46.3652	344.203	2.89215	up	1135
M-type_MADS	TRINITY_DN10582_c0_g1	TRINITY_DN10582_c0_g1 (M-type_MADS)	41.656	280.334	2.75055	up	1357
NF-YB	TRINITY_DN52963_c0_g1	TRINITY_DN52963_c0_g1 (NF-YB)	22.5884	149.457	2.72608	up	827
B3	TRINITY_DN10107_c0_g1	TRINITY_DN10107_c0_g1 (B3)	40.639	235.045	2.532	up	1288
HSF	TRINITY_DN4340_c1_g1	TRINITY_DN4340_c1_g1 (HSF)	9.36672	44.9928	2.26408	up	1532
NAC	TRINITY_DN739_c0_g3	TRINITY_DN739_c0_g3 (NAC)	20.8719	99.0802	2.24704	up	528
B3	TRINITY_DN102_c0_g3	TRINITY_DN102_c0_g3 (B3)	24.0633	112.332	2.22286	up	1567
WRKY	TRINITY_DN9744_c1_g1	TRINITY_DN9744_c1_g1 (WRKY)	17.6744	81.5897	2.20672	up	1053
bZIP	TRINITY_DN48883_c0_g2	TRINITY_DN48883_c0_g2 (bZIP)	77.4898	356.39	2.20138	up	1651
C2H2	TRINITY_DN17885_c0_g1	TRINITY_DN17885_c0_g1 (C2H2)	14.8712	65.1511	2.13126	up	1103
NAC	TRINITY_DN61587_c0_g1	TRINITY_DN61587_c0_g1 (NAC)	15.613	66.0258	2.08029	up	953
NAC	TRINITY_DN1425_c4_g1	TRINITY_DN1425_c4_g1 (NAC)	59.323	247.599	2.06134	up	1452
bHLH	TRINITY_DN2984_c0_g2	TRINITY_DN2984_c0_g2 (bHLH)	296.757	1188.97	2.00235	up	1357
bZIP	TRINITY_DN585_c3_g3	TRINITY_DN585_c3_g3 (bZIP)	31.1417	122.582	1.97683	up	1561
ERF	TRINITY_DN7665_c3_g1	TRINITY_DN7665_c3_g1 (ERF)	84.2262	330.915	1.97412	up	1542
ERF	TRINITY_DN5144_c0_g1	TRINITY_DN5144_c0_g1 (ERF)	73.6084	288.316	1.96971	up	1111
NAC	TRINITY_DN2876_c0_g2	TRINITY_DN2876_c0_g2 (NAC)	21.0753	77.2978	1.87487	up	1697
CPP	TRINITY_DN3914_c0_g1	TRINITY_DN3914_c0_g1 (CPP)	129.432	451.927	1.80389	up	3243
MYB	TRINITY_DN5869_c0_g2	TRINITY_DN5869_c0_g2 (MYB)	456.355	1534.85	1.74987	up	1959
C2H2	TRINITY_DN67785_c0_g1	TRINITY_DN67785_c0_g1 (C2H2)	22.5426	75.7448	1.7485	up	1296
Dof	TRINITY_DN1846_c0_g1	TRINITY_DN1846_c0_g1 (Dof)	371.577	1243.61	1.74281	up	2664
ZF-HD	TRINITY_DN105_c1_g1	TRINITY_DN105_c1_g1 (ZF-HD)	100.454	325.735	1.69716	up	1110
ERF	TRINITY_DN11858_c0_g1	TRINITY_DN11858_c0_g1 (ERF)	2049.53	6523.6	1.67038	up	1158
Nin-like	TRINITY_DN6422_c0_g1	TRINITY_DN6422_c0_g1 (Nin-like)	31.0097	95.6931	1.6257	up	1585
ERF	TRINITY_DN5550_c0_g1	TRINITY_DN5550_c0_g1 (ERF)	456.833	1393.45	1.60892	up	1724
ERF	TRINITY_DN13913_c0_g1	TRINITY_DN13913_c0_g1 (ERF)	55.8126	169.619	1.60363	up	1000
Dof	TRINITY_DN1846_c0_g2	TRINITY_DN1846_c0_g2 (Dof)	167.868	495.403	1.56128	up	1288
DBB	TRINITY_DN1656_c2_g1	TRINITY_DN1656_c2_g1 (DBB)	74.5024	218.268	1.55074	up	1210
ERF	TRINITY_DN15803_c0_g1	TRINITY_DN15803_c0_g1 (ERF)	614.371	1708.28	1.47536	up	2540
MYB	TRINITY_DN8848_c0_g2	TRINITY_DN8848_c0_g2 (MYB)	280.603	766.363	1.4495	up	1202
C2H2	TRINITY_DN2896_c0_g1	TRINITY_DN2896_c0_g1 (C2H2)	92.3711	251.25	1.44361	up	1177
Dof	TRINITY_DN4341_c8_g1	TRINITY_DN4341_c8_g1 (Dof)	114.207	307.495	1.42891	up	1900
NAC	TRINITY_DN695_c0_g1	TRINITY_DN695_c0_g1 (NAC)	78.5287	209.03	1.41242	up	1874
bHLH	TRINITY_DN1905_c1_g1	TRINITY_DN1905_c1_g1 (bHLH)	295.984	785.837	1.40871	up	2103
bZIP	TRINITY_DN9285_c0_g1	TRINITY_DN9285_c0_g1 (bZIP)	66.9392	170.745	1.35092	up	1825
bZIP	TRINITY_DN2622_c0_g2	TRINITY_DN2622_c0_g2 (bZIP)	213.33	539.777	1.33927	up	1623
NAC	TRINITY_DN5500_c2_g1	TRINITY_DN5500_c2_g1 (NAC)	6275.24	15732.5	1.326	up	1663
FAR1	TRINITY_DN15003_c0_g1	TRINITY_DN15003_c0_g1 (FAR1)	137.547	343.727	1.32134	up	3463
MYB	TRINITY_DN1945_c3_g1	TRINITY_DN1945_c3_g1 (MYB)	88.7288	218.265	1.29861	up	1238
bHLH	TRINITY_DN3076_c5_g1	TRINITY_DN3076_c5_g1 (bHLH)	95.3897	233.482	1.29141	up	1345
GRF	TRINITY_DN5703_c0_g1	TRINITY_DN5703_c0_g1 (GRF)	52.3147	126.183	1.27023	up	2501
WRKY	TRINITY_DN3773_c1_g1	TRINITY_DN3773_c1_g1 (WRKY)	531.604	1277.49	1.26489	up	2212
MYB	TRINITY_DN2758_c0_g2	TRINITY_DN2758_c0_g2 (MYB)	111.872	265.354	1.24607	up	1866
ERF	TRINITY_DN2212_c0_g1	TRINITY_DN2212_c0_g1 (ERF)	138.991	326.835	1.23357	up	946
MYB	TRINITY_DN42126_c0_g1	TRINITY_DN42126_c0_g1 (MYB)	94.9613	220.739	1.21693	up	2742
NAC	TRINITY_DN2876_c0_g1	TRINITY_DN2876_c0_g1 (NAC)	253.741	589.697	1.21662	up	1364
HD-ZIP	TRINITY_DN204_c5_g1	TRINITY_DN204_c5_g1 (HD-ZIP)	690.791	1602.15	1.21369	up	1116
ERF	TRINITY_DN230_c3_g1	TRINITY_DN230_c3_g1 (ERF)	57.428	131.456	1.19476	up	1311
C2H2	TRINITY_DN1190_c0_g2	TRINITY_DN1190_c0_g2 (C2H2)	2230.43	5062.94	1.18265	up	1082
WRKY	TRINITY_DN3896_c1_g1	TRINITY_DN3896_c1_g1 (WRKY)	110.422	248.407	1.16967	up	789
ERF	TRINITY_DN7089_c0_g1	TRINITY_DN7089_c0_g1 (ERF)	133.994	300.447	1.16494	up	1549
NAC	TRINITY_DN2040_c0_g1	TRINITY_DN2040_c0_g1 (NAC)	362.27	803.204	1.1487	up	1536
bZIP	TRINITY_DN8718_c2_g1	TRINITY_DN8718_c2_g1 (bZIP)	71.7368	157.722	1.1366	up	1484
C2H2	TRINITY_DN5397_c1_g1	TRINITY_DN5397_c1_g1 (C2H2)	78.3526	170.659	1.12306	up	1204
Nin-like	TRINITY_DN18235_c2_g1	TRINITY_DN18235_c2_g1 (Nin-like)	198.781	426.588	1.10166	up	3712
MYB_related	TRINITY_DN80124_c0_g1	TRINITY_DN80124_c0_g1 (MYB_related)	171.995	367.561	1.09562	up	2785
MYB	TRINITY_DN150_c0_g2	TRINITY_DN150_c0_g2 (MYB)	347.728	739.907	1.08938	up	2019
Dof	TRINITY_DN4135_c2_g1	TRINITY_DN4135_c2_g1 (Dof)	107.603	227.376	1.07936	up	1425
Dof	TRINITY_DN16000_c0_g1	TRINITY_DN16000_c0_g1 (Dof)	171.826	357.939	1.05877	up	1346
ERF	TRINITY_DN52_c0_g1	TRINITY_DN52_c0_g1 (ERF)	628.085	1307.57	1.05786	up	2174
NAC	TRINITY_DN7715_c2_g1	TRINITY_DN7715_c2_g1 (NAC)	219.219	454.892	1.05315	up	2774
HD-ZIP	TRINITY_DN6670_c0_g1	TRINITY_DN6670_c0_g1 (HD-ZIP)	503.489	1031.62	1.03489	up	2018
ZF-HD	TRINITY_DN6010_c0_g1	TRINITY_DN6010_c0_g1 (ZF-HD)	106.698	217.118	1.02495	up	1049
WRKY	TRINITY_DN2214_c2_g1	TRINITY_DN2214_c2_g1 (WRKY)	123.417	248.885	1.01193	up	1255
GeBP	TRINITY_DN524_c0_g1	TRINITY_DN524_c0_g1 (GeBP)	914.85	454.279	-1.00996	down	1488
GRAS	TRINITY_DN4766_c0_g1	TRINITY_DN4766_c0_g1 (GRAS)	481.237	238.831	-1.01076	down	1901
GRAS	TRINITY_DN6026_c1_g2	TRINITY_DN6026_c1_g2 (GRAS)	261.806	125.96	-1.05553	down	1396
SBP	TRINITY_DN5336_c4_g1	TRINITY_DN5336_c4_g1 (SBP)	848.422	402.555	-1.0756	down	1634
MYB_related	TRINITY_DN3319_c0_g2	TRINITY_DN3319_c0_g2 (MYB_related)	605.854	286.92	-1.07832	down	2921
bZIP	TRINITY_DN986_c0_g1	TRINITY_DN986_c0_g1 (bZIP)	743.561	347.965	-1.09551	down	2834
NF-YA	TRINITY_DN13942_c1_g1	TRINITY_DN13942_c1_g1 (NF-YA)	290.569	134.749	-1.1086	down	1823
MIKC_MADS	TRINITY_DN328_c2_g1	TRINITY_DN328_c2_g1 (MIKC_MADS)	937.465	431.396	-1.11975	down	2447
LBD	TRINITY_DN128139_c0_g1	TRINITY_DN128139_c0_g1 (LBD)	179.09	81.911	-1.12855	down	1435
FAR1	TRINITY_DN9017_c1_g1	TRINITY_DN9017_c1_g1 (FAR1)	166.236	75.9072	-1.13093	down	2982
SBP	TRINITY_DN5662_c2_g1	TRINITY_DN5662_c2_g1 (SBP)	231.888	102.091	-1.18358	down	1258
C2H2	TRINITY_DN608_c3_g1	TRINITY_DN608_c3_g1 (C2H2)	598.698	261.376	-1.1957	down	2113
Dof	TRINITY_DN460_c2_g1	TRINITY_DN460_c2_g1 (Dof)	1364.84	584.813	-1.22269	down	1308
TCP	TRINITY_DN713_c0_g1	TRINITY_DN713_c0_g1 (TCP)	227.585	97.0488	-1.22962	down	1562
BES1	TRINITY_DN8312_c0_g2	TRINITY_DN8312_c0_g2 (BES1)	235.91	99.7834	-1.24137	down	1848
Nin-like	TRINITY_DN8646_c0_g1	TRINITY_DN8646_c0_g1 (Nin-like)	309.418	122.276	-1.33941	down	2936
TCP	TRINITY_DN657_c0_g3	TRINITY_DN657_c0_g3 (TCP)	633.517	232.606	-1.44549	down	1877
TALE	TRINITY_DN4139_c1_g1	TRINITY_DN4139_c1_g1 (TALE)	184.752	66.0742	-1.48343	down	3090
G2-like	TRINITY_DN12675_c0_g1	TRINITY_DN12675_c0_g1 (G2-like)	848.389	261.637	-1.69716	down	2126
SBP	TRINITY_DN736_c5_g1	TRINITY_DN736_c5_g1 (SBP)	968.777	279.466	-1.79349	down	3438
HD-ZIP	TRINITY_DN16201_c1_g1	TRINITY_DN16201_c1_g1 (HD-ZIP)	438.266	123.747	-1.82442	down	715
GRAS	TRINITY_DN10397_c0_g1	TRINITY_DN10397_c0_g1 (GRAS)	214.182	54.9271	-1.96325	down	3809
bHLH	TRINITY_DN3220_c2_g2	TRINITY_DN3220_c2_g2 (bHLH)	284.833	69.7179	-2.03052	down	1747
bHLH	TRINITY_DN3225_c7_g1	TRINITY_DN3225_c7_g1 (bHLH)	1342.98	326.093	-2.04209	down	1648
MIKC_MADS	TRINITY_DN17184_c0_g1	TRINITY_DN17184_c0_g1 (MIKC_MADS)	217.916	52.5103	-2.0531	down	1928
GATA	TRINITY_DN4272_c2_g1	TRINITY_DN4272_c2_g1 (GATA)	93.0812	22.3725	-2.05676	down	1360
C2H2	TRINITY_DN608_c3_g2	TRINITY_DN608_c3_g2 (C2H2)	100.352	23.6299	-2.08639	down	1423
C3H	TRINITY_DN1578_c1_g1	TRINITY_DN1578_c1_g1 (C3H)	188.399	43.1633	-2.12592	down	850
MYB_related	TRINITY_DN5277_c0_g1	TRINITY_DN5277_c0_g1 (MYB_related)	128.407	29.0718	-2.14303	down	1733
NAC	TRINITY_DN27415_c0_g1	TRINITY_DN27415_c0_g1 (NAC)	53.2283	11.6051	-2.19744	down	1457
DBB	TRINITY_DN11651_c1_g1	TRINITY_DN11651_c1_g1 (DBB)	61.2037	13.1476	-2.21882	down	1200
C2H2	TRINITY_DN7501_c1_g1	TRINITY_DN7501_c1_g1 (C2H2)	71.9749	15.4553	-2.21939	down	2422
MYB	TRINITY_DN7054_c0_g1	TRINITY_DN7054_c0_g1 (MYB)	98.3526	17.7685	-2.46864	down	1302
C2H2	TRINITY_DN3242_c0_g1	TRINITY_DN3242_c0_g1 (C2H2)	28.5786	5.12703	-2.47874	down	1231
HD-ZIP	TRINITY_DN33474_c0_g1	TRINITY_DN33474_c0_g1 (HD-ZIP)	40.7602	7.26971	-2.48719	down	1803
TCP	TRINITY_DN657_c0_g2	TRINITY_DN657_c0_g2 (TCP)	553.629	88.297	-2.64848	down	976
TCP	TRINITY_DN12522_c0_g5	TRINITY_DN12522_c0_g5 (TCP)	81.7436	11.7241	-2.80162	down	1836
bHLH	TRINITY_DN2709_c0_g1	TRINITY_DN2709_c0_g1 (bHLH)	367.586	52.3062	-2.81303	down	2466
ERF	TRINITY_DN3715_c0_g1	TRINITY_DN3715_c0_g1 (ERF)	2338.32	292.074	-3.00106	down	1828
NZZ/SPL	TRINITY_DN2796_c0_g1	TRINITY_DN2796_c0_g1 (NZZ/SPL)	24.5042	2.7017	-3.18109	down	1093
bHLH	TRINITY_DN1563_c0_g2	TRINITY_DN1563_c0_g2 (bHLH)	335.056	19.3962	-4.11056	down	1314
GRAS	TRINITY_DN20659_c0_g1	TRINITY_DN20659_c0_g1 (GRAS)	23.1573	1.02867	-4.49261	down	1618
LBD	TRINITY_DN6780_c0_g1	TRINITY_DN6780_c0_g1 (LBD)	13.889	0.339751	-5.35332	down	787
MYB	TRINITY_DN174931_c0_g1	TRINITY_DN174931_c0_g1 (MYB)	19.1638	0.339751	-5.81777	down	1588
CO-like	TRINITY_DN6294_c1_g2	TRINITY_DN6294_c1_g2 (CO-like)	96.5043	1.31444	-6.19807	down	1625
LBD	TRINITY_DN17268_c0_g2	TRINITY_DN17268_c0_g2 (LBD)	15.0107	0	#VALUE!	down	1696
bHLH	TRINITY_DN16865_c0_g2	TRINITY_DN16865_c0_g2 (bHLH)	0	21.8577	#VALUE!	up	2893
bZIP	TRINITY_DN102143_c0_g1	TRINITY_DN102143_c0_g1 (bZIP)	0	26.4149	#VALUE!	up	907
NF-YB	TRINITY_DN71186_c0_g1	TRINITY_DN71186_c0_g1 (NF-YB)	0	12.5329	#VALUE!	up	1080
C2H2	TRINITY_DN19349_c0_g1	TRINITY_DN19349_c0_g1 (C2H2)	0	12.4045	#VALUE!	up	2082
C2H2	TRINITY_DN31918_c0_g1	TRINITY_DN31918_c0_g1 (C2H2)	0	10.9875	#VALUE!	up	2157

[truncated: 1 more sheets: Table S11]
